# Supplementary material for: Single Low Dose Primaquine (0.25mg/kg) Does Not Cause Clinically Significant Haemolysis in G6PD Deficient Subjects
Source: PLoS One. 2016 Mar 24;11(3):e0151898. doi: 10.1371/journal.pone.0151898 (PMC4807095; doi:10.1371/journal.pone.0151898)
Supplement: S3 Table — (XLSX) [file pone.0151898.s003.xlsx]

## Sheet: Data
ID_Recode	Village	Sex	Age_Years	Age_Months	Primaquine_round	First_Hb	Second_Hb	Fractional_Hb_change	G6PD_FST	G6PD_FST_INTERMEDIATE	G6PD_MAHIDOL	G6PD_CANTON	G6PD_VIANGCHAN	G6PD_CHINESE4	G6PD_genotype_final	G6PD_activity (IU/gHb)	AE_BlackUrine	AE_Itchiness	AE_Dizziness	Hb_M0	Hb_M3	Hb_M6	Analysis_AEs	Analysis_DeltaHb
1	TPN	M	41	0	First	13.4	14.3	0.0671642	Normal						WT		No	No	Yes	11.5		13.1	Y	Y
1	TPN	M	41	0	Second	14.4	12.7	-0.118056	Normal						WT		No	No	No	11.5		13.1	Y	Y
1	TPN	M	41	0	Third	11.1	12	0.0810811	Normal						WT		No	No	No	11.5		13.1	Y	Y
2	TPN	M	56	0	Third	16.8	14.5	-0.136905	Normal						WT		No	No	No	19.1		15.9	Y	Y
2	TPN	M	56	0	Second	16.2	14	-0.135802	Normal						WT		No	No	No	19.1		15.9	Y	Y
2	TPN	M	56	0	First	15.4	16.7	0.0844156	Normal						WT		No	No	No	19.1		15.9	Y	Y
3	TPN	M	31	0	First	15.8	13	-0.177215	Deficient		HEMIZYGOTE				HEMI/HOMOZYGOTE		No	No	No			16	Y	Y
4	TPN	F	39	0	Third	15.7	14.8	-0.0573248	Normal		WT				WT		No	No	No	15.7		14.6	Y	Y
4	TPN	F	39	0	First	14	13.6	-0.0285714	Normal		WT				WT		No	No	Yes	15.7		14.6	Y	Y
4	TPN	F	39	0	Second	14.1	14.2	0.0070922	Normal		WT				WT		No	No	No	15.7		14.6	Y	Y
5	TPN	F	6	0	Third	12.3	11.5	-0.0650407	Normal	Intermediate	HETEROZYGOTE				HETEROZYGOTE		No	No	No	10.3		12	Y	Y
5	TPN	F	6	0	Second	10.6	10.8	0.0188679	Normal	Intermediate	HETEROZYGOTE				HETEROZYGOTE		No	No	No	10.3		12	Y	Y
5	TPN	F	6	0	First	11.9	12.5	0.0504202	Normal	Intermediate	HETEROZYGOTE				HETEROZYGOTE		No	No	No	10.3		12	Y	Y
6	TPN	M	3	0	First	12	10.9	-0.0916667	Normal						WT		No	No	No	12.8			Y	Y
6	TPN	M	3	0	Third	12.9	12.4	-0.0387597	Normal						WT		No	No	No	12.8			Y	Y
6	TPN	M	3	0	Second	11.9	11.8	-0.00840336	Normal						WT		No	No	No	12.8			Y	Y
7	TPN	M	1	3	First	10.9	10.6	-0.0275229	Normal						WT		No	No	Yes	11.4			Y	Y
7	TPN	M	1	3	Third	10.5	10.3	-0.0190476	Normal						WT		No	No	No	11.4			Y	Y
7	TPN	M	1	3	Second	10.4	10.6	0.0192308	Normal						WT		No	No	No	11.4			Y	Y
8	TPN	M	49	0	Second	11	13	0.181818	Deficient		HEMIZYGOTE				HEMI/HOMOZYGOTE	0.447607	No	No	No	10		12.9	Y	Y
8	TPN	M	49	0	First	12.3	11.6	-0.0569106	Deficient		HEMIZYGOTE				HEMI/HOMOZYGOTE	0.447607	No	No	No	10		12.9	Y	Y
9	TPN	F	48	0	Second	12.8	11.8	-0.078125	Normal		WT				WT		No	No	No	11		12	Y	Y
9	TPN	F	48	0	Third	10.7	11.1	0.0373832	Normal		WT				WT		No	No	No	11		12	Y	Y
9	TPN	F	48	0	First	9.7	12	0.237113	Normal		WT				WT		No	No	No	11		12	Y	Y
10	TPN	M	11	0	Second	12.1	11	-0.0909091	Normal						WT		No	No	No	16.3		13.6	Y	Y
10	TPN	M	11	0	First	11.9	12.4	0.0420168	Normal						WT		No	No	No	16.3		13.6	Y	Y
11	TPN	F	3	0	First	11.7	9.9	-0.153846	Normal		WT				WT		No	No	No	13			Y	Y
11	TPN	F	3	0	Third	11	10.2	-0.0727273	Normal		WT				WT		No	No	No	13			Y	Y
11	TPN	F	3	0	Second	11.4	11	-0.0350877	Normal		WT				WT		No	No	No	13			Y	Y
12	TPN	M	56	0	First	12.8	11.6	-0.09375	Normal						WT		No	No	No	11.5		12.6	Y	Y
12	TPN	M	56	0	Second	12	11.6	-0.0333333	Normal						WT		No	No	No	11.5		12.6	Y	Y
13	TPN	F	65	0	First	13.7	12.2	-0.109489	Normal		WT				WT		No	No	No	9		13.5	Y	Y
13	TPN	F	65	0	Second	12.1	13	0.0743802	Normal		WT				WT		No	No	No	9		13.5	Y	Y
14	TPN	F	15	0	Second	12.6	11.2	-0.111111	Normal		WT				WT		No	No	No	12.3			Y	Y
14	TPN	F	15	0	First	12.5	11.3	-0.096	Normal		WT				WT		No	No	No	12.3			Y	N
15	TPN	M	5	0	Second	14.1	13.3	-0.0567376	Normal						WT		No	No	No	12.4		12.9	Y	Y
15	TPN	M	5	0	First	11.8	11.4	-0.0338983	Normal						WT		No	No	No	12.4		12.9	Y	Y
15	TPN	M	5	0	Third	12.4	12.5	0.00806452	Normal						WT		No	No	No	12.4		12.9	Y	Y
16	TPN	F	3	0	First	10.7	7.8	-0.271028	Normal		WT				WT		No	No	No	10.8		15.6	Y	Y
16	TPN	F	3	0	Second	11	9.9	-0.1	Normal		WT				WT		No	No	No	10.8		15.6	Y	Y
17	TPN	M	53	0	First	15.5	14.8	-0.0451613	Deficient		HEMIZYGOTE				HEMI/HOMOZYGOTE		No	No	No	14.6		14.6	Y	Y
18	TPN	F	52	0	Third	10.8	9.3	-0.138889	Deficient		HETEROZYGOTE				HETEROZYGOTE		No	No	No	12.5		11.6	Y	Y
18	TPN	F	52	0	Second	11	10	-0.0909091	Deficient		HETEROZYGOTE				HETEROZYGOTE		No	No	No	12.5		11.6	Y	Y
18	TPN	F	52	0	First	10.3	10.5	0.0194175	Deficient		HETEROZYGOTE				HETEROZYGOTE		No	No	No	12.5		11.6	Y	Y
19	TPN	M	48	0	First	14.4	13.9	-0.0347222	Normal						WT		No	No	No	13.4		14.3	Y	N
20	TPN	M	18	0	Third	16.2	14	-0.135802	Normal						WT		No	No	No	16.8		16.4	Y	Y
20	TPN	M	18	0	Second	15.8	15.6	-0.0126582	Normal						WT		No	No	No	16.8		16.4	Y	Y
20	TPN	M	18	0	First	14.5	15.9	0.0965517	Normal						WT		No	No	No	16.8		16.4	Y	N
21	TPN	F	9	0	Third	12.7	12.8	0.00787402	Normal		WT				WT		No	No	No	12.5		12.6	Y	Y
21	TPN	F	9	0	First	11.9	12.1	0.0168067	Normal		WT				WT		No	No	No	12.5		12.6	Y	Y
21	TPN	F	9	0	Second	13	14.9	0.146154	Normal		WT				WT		No	No	No	12.5		12.6	Y	Y
22	TPN	M	35	0	First	17.7	11.7	-0.338983	Normal		WT				WT		No	No	No	16.6		18.3	Y	Y
22	TPN	M	35	0	Third	15.3	15.5	0.0130719	Normal		WT				WT		No	No	No	16.6		18.3	Y	Y
22	TPN	M	35	0	Second	15.1	16.3	0.0794702	Normal		WT				WT		No	No	No	16.6		18.3	Y	Y
23	TPN	M	7	0	Third	13.2	12.6	-0.0454545	Normal						WT		No	No	No	13.8		12.9	Y	Y
23	TPN	M	7	0	Second	12.7	12.7	0	Normal						WT		No	No	No	13.8		12.9	Y	Y
23	TPN	M	7	0	First	10	11.9	0.19	Normal						WT		No	No	No	13.8		12.9	Y	Y
24	TPN	M	4	0	Second	13	12.6	-0.0307692	Normal						WT		No	No	No	13.3		12.8	Y	Y
24	TPN	M	4	0	First	12.3	13.6	0.105691	Normal						WT		No	No	No	13.3		12.8	Y	Y
24	TPN	M	4	0	Third	11.6	13.6	0.172414	Normal						WT		No	No	No	13.3		12.8	Y	Y
25	TPN	M	2	0	Second	12.1	11.6	-0.0413223	Normal						WT		No	No	No	13			Y	Y
25	TPN	M	2	0	Third	12.5	12	-0.04	Normal						WT		No	No	No	13			Y	Y
25	TPN	M	2	0	First	12	13.5	0.125	Normal						WT		No	No	No	13			Y	Y
26	TPN	M	45	0	First	13.5	13.6	0.00740741	Normal						WT		No	No	Yes	13.4		13.8	Y	Y
27	TPN	F	47	0	Second	12.8	12.3	-0.0390625	Normal		WT				WT		No	No	No	15.4		15.2	Y	Y
27	TPN	F	47	0	Third	12.2	13.6	0.114754	Normal		WT				WT		No	No	No	15.4		15.2	Y	Y
27	TPN	F	47	0	First	13.1	15.2	0.160305	Normal		WT				WT		No	No	Yes	15.4		15.2	Y	Y
28	TPN	M	4	0	First	11.9	10.3	-0.134454	Normal						WT		No	No	No	12			Y	Y
29	TPN	F	9	0	Second	13.3	11.1	-0.165414	Normal		WT				WT		No	No	No	14.2		11.7	Y	Y
29	TPN	F	9	0	Third	12.2	11.7	-0.0409836	Normal		WT				WT		No	No	No	14.2		11.7	Y	Y
29	TPN	F	9	0	First	12.2	12.3	0.00819672	Normal		WT				WT		No	No	No	14.2		11.7	Y	Y
30	TPN	M	6	0	Second	13.9	11.8	-0.151079	Normal						WT		No	No	Yes	15.5		13	Y	Y
30	TPN	M	6	0	Third	13.5	12.2	-0.0962963	Normal						WT		No	No	No	15.5		13	Y	Y
30	TPN	M	6	0	First	13.3	13.1	-0.0150376	Normal						WT		No	No	No	15.5		13	Y	Y
31	TPN	M	25	0	First	15.7	14.2	-0.0955414	Normal						WT		No	No	No	16.2			Y	Y
32	TPN	M	53	0	First	13.3	10.8	-0.18797	Normal						WT		No	No	No	13.1		12.5	Y	Y
32	TPN	M	53	0	Second	12	10.3	-0.141667	Normal						WT		No	No	No	13.1		12.5	Y	Y
32	TPN	M	53	0	Third	12.1	11.6	-0.0413223	Normal						WT		No	No	No	13.1		12.5	Y	Y
33	TPN	F	47	0	Third	12	10.9	-0.0916667	Normal	Intermediate	HETEROZYGOTE				HETEROZYGOTE	4.64902	No	No	No	15.3		12.8	Y	Y
33	TPN	F	47	0	Second	12.5	11.7	-0.064	Normal	Intermediate	HETEROZYGOTE				HETEROZYGOTE	4.64902	No	No	No	15.3		12.8	Y	Y
33	TPN	F	47	0	First	11.6	12.7	0.0948276	Normal	Intermediate	HETEROZYGOTE				HETEROZYGOTE	4.64902	No	No	No	15.3		12.8	Y	Y
34	TPN	F	6	0	Third	12.8	10.5	-0.179688	Normal		HETEROZYGOTE				HETEROZYGOTE	5.11648	No	No	No	13.1		12.6	Y	Y
34	TPN	F	6	0	First	12.4	10.3	-0.169355	Normal		HETEROZYGOTE				HETEROZYGOTE	5.11648	No	No	Yes	13.1		12.6	Y	Y
34	TPN	F	6	0	Second	12.1	10.7	-0.115702	Normal		HETEROZYGOTE				HETEROZYGOTE	5.11648	No	No	No	13.1		12.6	Y	Y
35	TPN	F	1	0	Second	12.2	10.7	-0.122951	Normal		WT				WT		No	No	No	11.3		17.2	Y	Y
35	TPN	F	1	0	Third	12.3	11.2	-0.0894309	Normal		WT				WT		No	No	No	11.3		17.2	Y	Y
35	TPN	F	1	0	First	11.5	12.5	0.0869565	Normal		WT				WT		No	No	No	11.3		17.2	Y	Y
36	TPN	M	31	0	First	14	11.4	-0.185714	Deficient		HEMIZYGOTE				HEMI/HOMOZYGOTE	1.03414	No	No	No	15.2		13.9	Y	Y
36	TPN	M	31	0	Second	13.2	11.7	-0.113636	Deficient		HEMIZYGOTE				HEMI/HOMOZYGOTE	1.03414	No	No	No	15.2		13.9	Y	Y
36	TPN	M	31	0	Third	13.3	13.6	0.0225564	Deficient		HEMIZYGOTE				HEMI/HOMOZYGOTE	1.03414	No	No	No	15.2		13.9	Y	Y
37	TPN	F	25	0	Second	13.4	12.7	-0.0522388	Normal		WT				WT		No	No	No	14		13	Y	Y
37	TPN	F	25	0	First	12.2	14.2	0.163934	Normal		WT				WT		No	No	Yes	14		13	Y	Y
38	TPN	F	9	0	Second	12.8	11.6	-0.09375	Normal		HETEROZYGOTE				HETEROZYGOTE	3.80625	No	No	No		12.4	12.1	Y	Y
38	TPN	F	9	0	First	11.8	11.4	-0.0338983	Normal		HETEROZYGOTE				HETEROZYGOTE	3.80625	No	No	No		12.4	12.1	Y	Y
38	TPN	F	9	0	Third	10	11	0.1	Normal		HETEROZYGOTE				HETEROZYGOTE	3.80625	No	No	No		12.4	12.1	Y	Y
39	TPN	M	6	0	Second	10.8	9.9	-0.0833333	Normal						WT		No	No	No	11		13.2	Y	Y
39	TPN	M	6	0	First	8.4	11.5	0.369048	Normal						WT		No	No	No	11		13.2	Y	Y
39	TPN	M	6	0	Third	11.6	12	0.0344828	Normal						WT		No	No	No	11		13.2	Y	Y
40	TPN	F	3	0	Second	12.3	11.5	-0.0650407	Normal	Intermediate	HETEROZYGOTE				HETEROZYGOTE		No	No	No	13.7		21.1	Y	Y
40	TPN	F	3	0	First	10	12.7	0.27	Normal	Intermediate	HETEROZYGOTE				HETEROZYGOTE		No	No	No	13.7		21.1	Y	Y
41	TPN	M	40	0	Third	15.3	12.5	-0.183007	Normal						WT		No	No	No	16.7		13.9	Y	Y
41	TPN	M	40	0	First	13.9	14.3	0.028777	Normal						WT		No	No	No	16.7		13.9	Y	Y
41	TPN	M	40	0	Second	13.5	14.7	0.0888889	Normal						WT		No	No	No	16.7		13.9	Y	Y
42	TPN	F	42	0	Second	14	11.8	-0.157143	Normal		WT				WT		No	No	No	17.9		16.2	Y	Y
42	TPN	F	42	0	Third	13.8	13.1	-0.0507246	Normal		WT				WT		No	Yes	No	17.9		16.2	Y	Y
42	TPN	F	42	0	First	13.4	14.5	0.0820896	Normal		WT				WT		No	No	No	17.9		16.2	Y	Y
43	TPN	M	15	3	Third	14.9	13.9	-0.0671141	Normal						WT		No	No	No	12.9		14.6	Y	Y
43	TPN	M	15	3	Second	13.7	13.6	-0.00729927	Normal						WT		No	No	No	12.9		14.6	Y	Y
43	TPN	M	15	3	First	12.7	15.1	0.188976	Normal						WT		No	No	No	12.9		14.6	Y	Y
44	TPN	F	12	0	Second	12.2	11	-0.0983607	Normal		WT				WT		No	No	No	11.2		10.8	Y	Y
44	TPN	F	12	0	Third	9.9	11.2	0.131313	Normal		WT				WT		No	No	No	11.2		10.8	Y	Y
44	TPN	F	12	0	First	10.2	12.6	0.235294	Normal		WT				WT		No	No	No	11.2		10.8	Y	Y
45	TPN	F	9	0	Third	11.1	8.7	-0.216216	Normal	Intermediate	HETEROZYGOTE				HETEROZYGOTE	2.97477	No	No	No	10.1		9.7	Y	Y
45	TPN	F	9	0	Second	11.5	10.3	-0.104348	Normal	Intermediate	HETEROZYGOTE				HETEROZYGOTE	2.97477	No	No	No	10.1		9.7	Y	Y
45	TPN	F	9	0	First	9.2	8.9	-0.0326087	Normal	Intermediate	HETEROZYGOTE				HETEROZYGOTE	2.97477	No	No	No	10.1		9.7	Y	Y
46	TPN	M	5	0	Third	13.7	11.4	-0.167883	Normal						WT		No	No	No	13			Y	Y
46	TPN	M	5	0	First	12.1	13.2	0.0909091	Normal						WT		No	No	No	13			Y	Y
46	TPN	M	5	0	Second	11.6	13.7	0.181034	Normal						WT		No	No	No	13			Y	Y
47	TPN	M	62	0	First	12.7	17.3	0.362205	Normal						WT		No	No	No	14.6		14.7	Y	Y
47	TPN	M	62	0	Second	15.3	15.2	-0.00653595	Normal						WT		No	No	No	14.6		14.7	Y	Y
48	TPN	M	13	0	First	14	13.3	-0.05	Normal						WT		No	No	No	13			Y	Y
48	TPN	M	13	0	Second	10.9	13.1	0.201835	Normal						WT		No	No	No	13			Y	Y
48	TPN	M	13	0	Third	13.9	13.4	-0.0359712	Normal						WT		No	No	No	13			Y	Y
49	TPN	M	12	0	First	12.3	12.5	0.0162602	Normal						WT		No	No	No	11.9			Y	Y
49	TPN	M	12	0	Second	12	12.8	0.0666667	Normal						WT		No	No	No	11.9			Y	N
49	TPN	M	12	0	Third	12.5	11.7	-0.064	Normal						WT		No	No	No	11.9			Y	Y
50	TPN	M	2	0	Second	9.8	9.1	-0.0714286	Normal						WT		No	No	No	10.7			Y	Y
50	TPN	M	2	0	First	8.8	9.3	0.0568182	Normal						WT		No	No	No	10.7			Y	Y
50	TPN	M	2	0	Third	9.6	10.3	0.0729167	Normal						WT		No	No	No	10.7			Y	Y
51	TPN	M	44	0	Second	14.8	14	-0.0540541	Normal						WT		No	No	No	13.2		14	Y	Y
51	TPN	M	44	0	First	15.2	14.6	-0.0394737	Normal						WT		No	No	Yes	13.2		14	Y	Y
52	TPN	F	42	0	Second	12.6	10.5	-0.166667	Normal	Intermediate	HETEROZYGOTE				HETEROZYGOTE		No	No	No	13.1		12.9	Y	Y
52	TPN	F	42	0	Third	12	11.3	-0.0583333	Normal	Intermediate	HETEROZYGOTE				HETEROZYGOTE		No	No	No	13.1		12.9	Y	Y
52	TPN	F	42	0	First	10.8	12.3	0.138889	Normal	Intermediate	HETEROZYGOTE				HETEROZYGOTE		No	No	No	13.1		12.9	Y	Y
53	TPN	M	1	0	Second	13.6	10.1	-0.257353	Deficient		HEMIZYGOTE				HEMI/HOMOZYGOTE		No	No	No				Y	Y
53	TPN	M	1	0	First	10.2	9.6	-0.0588235	Deficient		HEMIZYGOTE				HEMI/HOMOZYGOTE		No	No	No				Y	Y
54	TPN	M	15	0	First	15.7	14.3	-0.089172	Normal						WT		No	No	No			15.9	Y	Y
54	TPN	M	15	0	Third	14.9	13.7	-0.0805369	Normal						WT		No	No	No			15.9	Y	Y
54	TPN	M	15	0	Second	14.6	15.7	0.0753425	Normal						WT		No	No	No			15.9	Y	Y
55	TPN	M	47	0	Second	13.3	12.8	-0.037594	Normal						WT		No	No	No	13.1		13.1	Y	Y
55	TPN	M	47	0	First	12.8	12.6	-0.015625	Normal						WT		No	No	No	13.1		13.1	Y	Y
56	TPN	M	11	0	Second	12.6	10.4	-0.174603	Deficient		HEMIZYGOTE				HEMI/HOMOZYGOTE	0.995294	No	No	No	12.5		11.1	Y	Y
56	TPN	M	11	0	First	12.2	10.5	-0.139344	Deficient		HEMIZYGOTE				HEMI/HOMOZYGOTE	0.995294	No	No	No	12.5		11.1	Y	Y
57	TPN	F	18	0	First	10.1	11.6	0.148515	Normal	Intermediate	HETEROZYGOTE				HETEROZYGOTE	3.1376	No	No	Yes	11.4		11.6	Y	Y
58	TPN	M	40	0	First	14.9	16.3	0.0939597	Normal						WT		No	No	No	13.4		13.7	Y	Y
59	TPN	F	22	0	First	11.7	12.1	0.034188	Normal		HETEROZYGOTE				HETEROZYGOTE	5.19221	No	No	No	13.1		12.9	Y	Y
60	TPN	M	7	0	Third	9.7	8.3	-0.14433	Deficient		HEMIZYGOTE				HEMI/HOMOZYGOTE	1.44975	No	No	No	10.3		9.8	Y	Y
60	TPN	M	7	0	Second	10.8	11.4	0.0555556	Deficient		HEMIZYGOTE				HEMI/HOMOZYGOTE	1.44975	No	No	No	10.3		9.8	Y	Y
60	TPN	M	7	0	First	9.3	13	0.397849	Deficient		HEMIZYGOTE				HEMI/HOMOZYGOTE	1.44975	No	No	No	10.3		9.8	Y	Y
61	TPN	M	5	0	Second	11.1	9.9	-0.108108	Deficient		HEMIZYGOTE				HEMI/HOMOZYGOTE		No	No	No	10.7			Y	Y
61	TPN	M	5	0	Third	11.2	10	-0.107143	Deficient		HEMIZYGOTE				HEMI/HOMOZYGOTE		No	No	No	10.7			Y	Y
61	TPN	M	5	0	First	10.6	10.9	0.0283019	Deficient		HEMIZYGOTE				HEMI/HOMOZYGOTE		No	No	No	10.7			Y	Y
62	TPN	M	38	0	Third	14.5	13.2	-0.0896552	Normal						WT		No	No	No	14.6		14.3	Y	Y
62	TPN	M	38	0	First	15.5	15.3	-0.0129032	Normal						WT		No	No	No	14.6		14.3	Y	Y
62	TPN	M	38	0	Second	13.3	13.5	0.0150376	Normal						WT		No	No	No	14.6		14.3	Y	Y
63	TPN	F	31	0	Third	14.6	12.7	-0.130137	Normal		WT				WT		No	No	No	14.1		14.6	Y	Y
63	TPN	F	31	0	Second	14.9	14.5	-0.0268456	Normal		WT				WT		No	No	No	14.1		14.6	Y	Y
63	TPN	F	31	0	First	13.8	14.4	0.0434783	Normal		WT				WT		No	No	No	14.1		14.6	Y	Y
64	TPN	M	10	0	Third	13.6	12	-0.117647	Normal						WT		No	No	No	13.2		11.8	Y	Y
64	TPN	M	10	0	First	14	13.5	-0.0357143	Normal						WT		No	No	No	13.2		11.8	Y	Y
64	TPN	M	10	0	Second	14.4	14.5	0.00694444	Normal						WT		No	No	No	13.2		11.8	Y	Y
65	TPN	F	4	0	First	12.1	11.5	-0.0495868	Normal		WT				WT		No	No	No	11.9		12.3	Y	Y
65	TPN	F	4	0	Third	10.9	11.2	0.0275229	Normal		WT				WT		No	No	No	11.9		12.3	Y	Y
65	TPN	F	4	0	Second	11	11.5	0.0454545	Normal		WT				WT		No	No	No	11.9		12.3	Y	Y
66	TPN	M	39	0	Second	14.4	14.7	0.0208333	Normal						WT		No	No	No	14.9		14.8	Y	Y
66	TPN	M	39	0	First	14.5	15.6	0.0758621	Normal						WT		No	No	No	14.9		14.8	Y	Y
67	TPN	F	29	0	First	11.9	13.2	0.109244	Normal		WT				WT		No	No	Yes	13.1		14.1	Y	Y
68	TPN	M	5	0	Second	9.7	8.4	-0.134021	Normal						WT		No	No	No	11.1		10.8	Y	Y
68	TPN	M	5	0	First	11.1	10.2	-0.0810811	Normal						WT		No	No	No	11.1		10.8	Y	Y
69	TPN	F	2	0	First	12.1	10.9	-0.0991736	Normal		WT				WT		No	No	No	11.1			Y	Y
69	TPN	F	2	0	Second	8.8	10.1	0.147727	Normal		WT				WT		No	No	No	11.1			Y	Y
70	TPN	F	35	0	Second	10.5	9	-0.142857	Normal		WT				WT		No	No	No	10.3		10.7	Y	Y
70	TPN	F	35	0	Third	10.4	9.4	-0.0961538	Normal		WT				WT		No	No	No	10.3		10.7	Y	Y
70	TPN	F	35	0	First	10.3	10.2	-0.00970874	Normal		WT				WT		No	No	No	10.3		10.7	Y	Y
71	TPN	F	13	0	Third	10.7	10.2	-0.046729	Normal		WT				WT		No	No	No	12.5		11.4	Y	Y
71	TPN	F	13	0	Second	9.9	10.8	0.0909091	Normal		WT				WT		No	No	No	12.5		11.4	Y	Y
71	TPN	F	13	0	First	11.3	10.3	-0.0884956	Normal		WT				WT		No	No	No	12.5		11.4	Y	Y
72	TPN	M	10	0	Third	11.7	9.8	-0.162393	Normal						WT		No	No	No	12		10.7	Y	Y
72	TPN	M	10	0	Second	11.4	11.5	0.00877193	Normal						WT		No	No	No	12		10.7	Y	Y
72	TPN	M	10	0	First	9	10.6	0.177778	Normal						WT		No	No	No	12		10.7	Y	Y
73	TPN	F	5	0	Second	11.4	9.5	-0.166667	Normal		WT				WT		No	No	No	9.4		9.1	Y	Y
73	TPN	F	5	0	Third	10.7	9.9	-0.0747664	Normal		WT				WT		No	No	No	9.4		9.1	Y	Y
73	TPN	F	5	0	First	8.7	9.1	0.045977	Normal		WT				WT		No	No	No	9.4		9.1	Y	Y
74	TPN	M	35	0	First	15.2	13.8	-0.0921053	Normal						WT		No	No	No	14.2		14.9	Y	Y
74	TPN	M	35	0	Second	12.7	11.9	-0.0629921	Normal						WT		No	No	No	14.2		14.9	Y	Y
75	TPN	F	36	0	Second	12.8	12.5	-0.0234375	Normal		HETEROZYGOTE				HETEROZYGOTE	6.35734	No	No	No	13.9		14.7	Y	Y
75	TPN	F	36	0	Third	11.6	11.6	0	Normal		HETEROZYGOTE				HETEROZYGOTE	6.35734	No	No	No	13.9		14.7	Y	Y
75	TPN	F	36	0	First	12.4	14.4	0.16129	Normal		HETEROZYGOTE				HETEROZYGOTE	6.35734	No	No	Yes	13.9		14.7	Y	Y
76	TPN	M	18	0	Third	15.4	13.3	-0.136364	Normal						WT		No	No	No	15.3		15.9	Y	Y
76	TPN	M	18	0	First	14.8	16.2	0.0945946	Normal						WT		No	No	No	15.3		15.9	Y	Y
76	TPN	M	18	0	Second	15.2	15.7	0.0328947	Normal						WT		No	No	No	15.3		15.9	Y	Y
77	TPN	F	12	0	Second	12.2	10.8	-0.114754	Normal		HETEROZYGOTE				HETEROZYGOTE	5.73323	No	No	No	11.9		11.5	Y	Y
77	TPN	F	12	0	First	11.8	12.9	0.0932203	Normal		HETEROZYGOTE				HETEROZYGOTE	5.73323	No	No	No	11.9		11.5	Y	Y
77	TPN	F	12	0	Third	10.4	11.4	0.0961538	Normal		HETEROZYGOTE				HETEROZYGOTE	5.73323	No	No	No	11.9		11.5	Y	Y
78	TPN	M	7	0	Second	12.1	10.1	-0.165289	Normal						WT		No	No	No	11.3		10.1	Y	Y
78	TPN	M	7	0	Third	11.7	10.6	-0.0940171	Normal						WT		No	No	No	11.3		10.1	Y	Y
78	TPN	M	7	0	First	12.3	12.4	0.00813008	Normal						WT		No	No	No	11.3		10.1	Y	Y
79	TPN	M	31	0	First	14.3	16.2	0.132867	Normal						WT		No	No	Yes	13.9		15.3	Y	Y
80	TPN	F	34	0	First	13.1	14.9	0.137405	Normal		WT				WT		No	No	No	15.8		14.8	Y	Y
81	TPN	F	11	0	First	12.2	11.2	-0.0819672	Normal		WT				WT		No	No	No	11.3		11.8	Y	Y
81	TPN	F	11	0	Third	10.5	11.4	0.0857143	Normal		WT				WT		No	No	No	11.3		11.8	Y	Y
81	TPN	F	11	0	Second	10.1	11	0.0891089	Normal		WT				WT		No	No	No	11.3		11.8	Y	Y
82	TPN	F	6	0	Third	11.6	11.4	-0.0172414	Normal		WT				WT		No	No	No	8.7		12.2	Y	Y
82	TPN	F	6	0	Second	11.3	11.6	0.0265487	Normal		WT				WT		No	No	No	8.7		12.2	Y	Y
82	TPN	F	6	0	First	10.4	13	0.25	Normal		WT				WT		No	No	No	8.7		12.2	Y	Y
83	TPN	F	62	0	Second	13.6	13.1	-0.0367647	Normal		WT				WT		No	No	No	12.9		14.8	Y	Y
83	TPN	F	62	0	First	13	15.3	0.176923	Normal		WT				WT		No	No	No	12.9		14.8	Y	Y
84	TPN	M	11	0	First	10.8	12.3	0.138889	Normal						WT		No	No	No	11.7		11	Y	Y
85	TPN	M	4	0	Third	12.6	10.1	-0.198413	Deficient		HEMIZYGOTE				HEMI/HOMOZYGOTE	1.69034	No	No	No	11.6			Y	Y
85	TPN	M	4	0	First	13	11.4	-0.123077	Deficient		HEMIZYGOTE				HEMI/HOMOZYGOTE	1.69034	No	No	No	11.6			Y	Y
85	TPN	M	4	0	Second	12.6	12.1	-0.0396825	Deficient		HEMIZYGOTE				HEMI/HOMOZYGOTE	1.69034	No	No	No	11.6			Y	Y
86	TPN	M	22	0	First	15.2	14.1	-0.0723684	Normal						WT		No	No	No	16.9		14.8	Y	Y
86	TPN	M	22	0	Third	15.7	14.6	-0.0700637	Normal						WT		No	No	No	16.9		14.8	Y	Y
86	TPN	M	22	0	Second	14.2	14.3	0.00704225	Normal						WT		No	No	No	16.9		14.8	Y	Y
87	TPN	F	18	0	Second	10.4	10	-0.0384615	Normal		WT				WT		No	No	No	10		10	Y	Y
87	TPN	F	18	0	First	11.9	11.5	-0.0336134	Normal		WT				WT		No	No	No	10		10	Y	Y
88	TPN	F	51	0	Second	11.7	10.1	-0.136752	Normal		WT				WT		No	No	No	12.5		12.8	Y	Y
88	TPN	F	51	0	First	12.2	12	-0.0163934	Normal		WT				WT		No	No	No	12.5		12.8	Y	Y
89	TPN	M	54	0	Third	14	13	-0.0714286	Normal						WT		No	No	No	14		14.5	Y	Y
89	TPN	M	54	0	First	12.9	13.5	0.0465116	Normal						WT		No	No	No	14		14.5	Y	Y
89	TPN	M	54	0	Second	12	12.8	0.0666667	Normal						WT		No	No	No	14		14.5	Y	N
90	TPN	F	43	0	First	8.1	9.2	0.135802	Normal		HETEROZYGOTE				HETEROZYGOTE	6.96424	No	No	No	9.9		10.3	Y	Y
91	TPN	F	18	0	First	12.3	12.6	0.0243902	Normal		HETEROZYGOTE				HETEROZYGOTE		No	No	No	12.8		13.4	Y	Y
92	TPN	F	1	0	First	8.5	8.8	0.0352941	Normal		WT				WT		No	No	No	8.9			Y	Y
93	TPN	M	41	0	First	16.5	12.9	-0.218182	Normal						WT		No	No	No	16.8		16.5	Y	Y
93	TPN	M	41	0	Third	16.1	14.7	-0.0869565	Normal						WT		No	No	No	16.8		16.5	Y	Y
93	TPN	M	41	0	Second	14.7	14.1	-0.0408163	Normal						WT		No	No	No	16.8		16.5	Y	Y
94	TPN	F	39	0	Second	10.5	10.7	0.0190476	Normal		WT				WT		No	No	No	12.1		12.5	Y	Y
94	TPN	F	39	0	First	10.4	12.6	0.211538	Normal		WT				WT		No	No	No	12.1		12.5	Y	Y
94	TPN	F	39	0	Third	9.1	11.9	0.307692	Normal		WT				WT		No	No	No	12.1		12.5	Y	Y
95	TPN	M	17	0	Second	12.6	11.8	-0.0634921	Normal						WT		No	No	No	14.4		14.2	Y	Y
95	TPN	M	17	0	Third	13.8	13	-0.057971	Normal						WT		No	No	No	14.4		14.2	Y	Y
95	TPN	M	17	0	First	11.3	12.4	0.0973451	Normal						WT		No	No	No	14.4		14.2	Y	Y
96	TPN	F	11	0	First	11.1	10.4	-0.0630631	Normal		WT				WT		No	No	No	11.5		12	Y	Y
96	TPN	F	11	0	Second	11.4	11.6	0.0175439	Normal		WT				WT		No	No	No	11.5		12	Y	Y
96	TPN	F	11	0	Third	10.5	12.3	0.171429	Normal		WT				WT		No	No	No	11.5		12	Y	Y
97	TPN	M	5	0	Third	9.8	9.7	-0.0102041	Normal						WT		No	No	No	11.5		11.6	Y	Y
97	TPN	M	5	0	Second	10.3	10.7	0.038835	Normal						WT		No	No	No	11.5		11.6	Y	Y
97	TPN	M	5	0	First	9.7	11.2	0.154639	Normal						WT		No	No	No	11.5		11.6	Y	Y
98	TPN	F	28	0	First	12.3	12.3	0	Normal		WT				WT		No	No	Yes	12.3		12.2	Y	Y
98	TPN	F	28	0	Second	11.6	11.8	0.0172414	Normal		WT				WT		No	No	No	12.3		12.2	Y	Y
99	TPN	F	6	0	First	11.8	11.2	-0.0508475	Normal		HETEROZYGOTE				HETEROZYGOTE	8.20144	No	No	No	12.8		13.2	Y	Y
99	TPN	F	6	0	Second	11.7	11.4	-0.025641	Normal		HETEROZYGOTE				HETEROZYGOTE	8.20144	No	No	No	12.8		13.2	Y	N
100	TPN	M	5	0	First	11.4	10	-0.122807	Deficient		HEMIZYGOTE				HEMI/HOMOZYGOTE	1.17303	No	No	No	11.9			Y	Y
101	TPN	F	39	0	Second	10	8.4	-0.16	Normal		WT		HETEROZYGOTE		HETEROZYGOTE	5.48889	No	No	No	10.9		9.6	Y	Y
101	TPN	F	39	0	Third	9.7	8.7	-0.103093	Normal		WT		HETEROZYGOTE		HETEROZYGOTE	5.48889	No	No	No	10.9		9.6	Y	Y
101	TPN	F	39	0	First	9	8.7	-0.0333333	Normal		WT		HETEROZYGOTE		HETEROZYGOTE	5.48889	No	No	No	10.9		9.6	Y	Y
102	TPN	M	19	0	First	14.2	13.2	-0.0704225	Normal						WT		No	No	No	13.8		13.6	Y	Y
102	TPN	M	19	0	Second	12.3	12.3	0	Normal						WT		No	No	No	13.8		13.6	Y	Y
103	TPN	M	5	0	First	10.7	9.2	-0.140187	Deficient		WT		HEMIZYGOTE	WT	HEMI/HOMOZYGOTE	1.54568	No	No	No	12.6			Y	Y
103	TPN	M	5	0	Third	9.9	9.4	-0.0505051	Deficient		WT		HEMIZYGOTE	WT	HEMI/HOMOZYGOTE	1.54568	No	No	No	12.6			Y	Y
103	TPN	M	5	0	Second	11.7	11.9	0.017094	Deficient		WT		HEMIZYGOTE	WT	HEMI/HOMOZYGOTE	1.54568	No	No	No	12.6			Y	Y
104	TPN	F	2	0	First	10	8	-0.2	Normal		WT		WT		WT		No	No	No	12.2		14.3	Y	Y
104	TPN	F	2	0	Third	9.8	9.8	0	Normal		WT		WT		WT		No	No	No	12.2		14.3	Y	Y
104	TPN	F	2	0	Second	10.4	11	0.0576923	Normal		WT		WT		WT		No	No	No	12.2		14.3	Y	Y
105	TPN	M	33	0	Second	15.3	13.7	-0.104575	Normal						WT		No	No	No	16			Y	Y
105	TPN	M	33	0	First	14.6	15.2	0.0410959	Normal						WT		No	No	No	16			Y	Y
106	TPN	F	34	0	Second	10.6	10.7	0.00943396	Normal		WT				WT		No	No	No	12.6		12.4	Y	Y
106	TPN	F	34	0	First	9.1	11.3	0.241758	Normal		WT				WT		No	No	No	12.6		12.4	Y	Y
107	TPN	M	8	0	Second	13.6	12.4	-0.0882353	Normal						WT		No	No	No	13.2		12.7	Y	Y
107	TPN	M	8	0	First	13.4	12.1	-0.0970149	Normal						WT		No	No	No	13.2		12.7	Y	N
108	TPN	M	2	0	First	10.6	11.3	0.0660377	Normal						WT		No	No	No	12.5		18.7	Y	Y
108	TPN	M	2	0	Second	8	11.6	0.45	Normal						WT		No	No	No	12.5		18.7	Y	Y
109	TPN	M	44	0	First	13.5	12.3	-0.0888889	Deficient		HEMIZYGOTE				HEMI/HOMOZYGOTE	0.964344	No	No	No	15.9		14.8	Y	Y
110	TPN	F	44	0	Third	10.6	10.4	-0.0188679	Normal		WT				WT		No	No	No	12.6		12.7	Y	Y
110	TPN	F	44	0	First	11.6	11.4	-0.0172414	Normal		WT				WT		No	No	No	12.6		12.7	Y	Y
110	TPN	F	44	0	Second	10.9	11.4	0.0458716	Normal		WT				WT		No	No	No	12.6		12.7	Y	Y
111	TPN	M	20	0	Third	16.5	16.1	-0.0242424	Normal						WT		No	No	No	17		15.9	Y	Y
111	TPN	M	20	0	Second	15.6	16.1	0.0320513	Normal						WT		No	No	Yes	17		15.9	Y	Y
111	TPN	M	20	0	First	14.1	16.2	0.148936	Normal						WT		No	No	No	17		15.9	Y	Y
112	TPN	M	18	0	Third	14.8	13.6	-0.0810811	Normal						WT		No	No	No	16		16.3	Y	Y
112	TPN	M	18	0	First	14.5	14.7	0.0137931	Normal						WT		No	No	No	16		16.3	Y	Y
112	TPN	M	18	0	Second	14.5	15.1	0.0413793	Normal						WT		No	No	No	16		16.3	Y	Y
113	TPN	F	15	0	Second	12.8	11.6	-0.09375	Normal		HETEROZYGOTE				HETEROZYGOTE		No	No	No	13.3		13.9	Y	Y
113	TPN	F	15	0	First	12.2	11.8	-0.0327869	Normal		HETEROZYGOTE				HETEROZYGOTE		No	No	No	13.3		13.9	Y	Y
113	TPN	F	15	0	Third	11.5	11.2	-0.026087	Normal		HETEROZYGOTE				HETEROZYGOTE		No	No	No	13.3		13.9	Y	Y
114	TPN	M	12	0	Second	13	12	-0.0769231	Normal						WT		No	No	No	12.7		13.5	Y	Y
114	TPN	M	12	0	First	12.3	12	-0.0243902	Normal						WT		No	No	No	12.7		13.5	Y	Y
114	TPN	M	12	0	Third	10.2	12.8	0.254902	Normal						WT		No	No	No	12.7		13.5	Y	Y
115	TPN	M	7	0	Second	12.3	10.6	-0.138211	Normal						WT		No	No	No	12.4		12.2	Y	Y
115	TPN	M	7	0	Third	12.5	11.1	-0.112	Normal						WT		No	No	No	12.4		12.2	Y	Y
115	TPN	M	7	0	First	11.6	11.8	0.0172414	Normal						WT		No	No	No	12.4		12.2	Y	Y
116	TPN	M	48	0	First	8.3	9.1	0.0963855	Normal						WT		No	No	No	12.1		8.8	Y	Y
116	TPN	M	48	0	Second	8.7	9.6	0.103448	Normal						WT		No	No	No	12.1		8.8	Y	Y
117	TPN	F	48	0	Second	10.4	8.9	-0.144231	Normal	Intermediate	HETEROZYGOTE				HETEROZYGOTE	3.47728	No	No	No	11.7		11.5	Y	Y
117	TPN	F	48	0	First	10.2	10.3	0.00980392	Normal	Intermediate	HETEROZYGOTE				HETEROZYGOTE	3.47728	No	No	No	11.7		11.5	Y	Y
118	TPN	M	20	0	First	14.5	14.2	-0.0206897	Deficient		HEMIZYGOTE				HEMI/HOMOZYGOTE	1.04122	No	No	No	14.8		14.5	Y	Y
118	TPN	M	20	0	Second	13.4	14.4	0.0746269	Deficient		HEMIZYGOTE				HEMI/HOMOZYGOTE	1.04122	No	No	No	14.8		14.5	Y	Y
119	TPN	M	45	0	Third	11.7	12	0.025641	Normal						WT		No	No	No	13.2		14.3	Y	Y
119	TPN	M	45	0	Second	11.3	11.7	0.0353982	Normal						WT		No	No	No	13.2		14.3	Y	Y
119	TPN	M	45	0	First	10.6	14.3	0.349057	Normal						WT		No	No	Yes	13.2		14.3	Y	Y
120	TPN	M	41	0	First	13.6	14.2	0.0441176	Normal						WT		No	No	No	13.4		13.5	Y	Y
121	TPN	M	37	0	Third	16.8	14.8	-0.119048	Normal						WT		No	No	No	15.8		17.9	Y	Y
121	TPN	M	37	0	Second	16.8	17.6	0.047619	Normal						WT		No	No	No	15.8		17.9	Y	Y
121	TPN	M	37	0	First	15.2	16.6	0.0921053	Normal						WT		No	No	No	15.8		17.9	Y	Y
122	TPN	F	23	0	First	10.8	11.7	0.0833333	Normal		WT				WT		No	No	No				Y	Y
123	TPN	M	2	0	First	10	10.5	0.05	Not performed						UNKNOWN		No	No	No				Y	Y
124	TPN	M	36	0	Third	12.9	13.8	0.0697674	Normal						WT		No	No	No	15.3		15.2	Y	N
124	TPN	M	36	0	Second	14.2	15.2	0.0704225	Normal						WT		No	No	No	15.3		15.2	Y	Y
124	TPN	M	36	0	First	13.4	15	0.119403	Normal						WT		No	No	No	15.3		15.2	Y	Y
125	TPN	F	10	0	Third	13.2	10.2	-0.227273	Normal		WT				WT		No	No	No	13.4		13.6	Y	Y
125	TPN	F	10	0	Second	13.1	12.6	-0.0381679	Normal		WT				WT		No	No	No	13.4		13.6	Y	Y
125	TPN	F	10	0	First	10.5	12.2	0.161905	Normal		WT				WT		No	No	No	13.4		13.6	Y	Y
126	TPN	F	5	0	Second	13	11.1	-0.146154	Normal		WT				WT		No	No	No	12.9		13.1	Y	Y
126	TPN	F	5	0	Third	13.8	11.8	-0.144928	Normal		WT				WT		No	No	No	12.9		13.1	Y	N
126	TPN	F	5	0	First	10.5	12.3	0.171429	Normal		WT				WT		No	No	No	12.9		13.1	Y	Y
127	TPN	F	3	0	Third	9	9.7	0.0777778	Normal		WT				WT		No	No	No	10.1			Y	N
127	TPN	F	3	0	Second	11	12.1	0.1	Normal		WT				WT		No	No	No	10.1			Y	Y
127	TPN	F	3	0	First	9.6	10.6	0.104167	Normal		WT				WT		No	No	No	10.1			Y	Y
128	TPN	M	56	0	First	15.2	17	0.118421	Normal						WT		No	No	No	15.2		15.6	Y	Y
129	TPN	M	27	0	First	12.5	16.6	0.328	Normal						WT		No	No	Yes			15.5	Y	N
130	TPN	M	49	0	Second	13.2	11.3	-0.143939	Deficient		HEMIZYGOTE				HEMI/HOMOZYGOTE	1.1456	No	No	No	14.2		13.9	Y	Y
130	TPN	M	49	0	Third	12.9	12.1	-0.0620155	Deficient		HEMIZYGOTE				HEMI/HOMOZYGOTE	1.1456	No	No	No	14.2		13.9	Y	Y
130	TPN	M	49	0	First	12.7	14.1	0.110236	Deficient		HEMIZYGOTE				HEMI/HOMOZYGOTE	1.1456	No	No	No	14.2		13.9	Y	Y
131	TPN	F	51	0	Third	12.4	10.6	-0.145161	Normal		WT				WT		No	No	No	11.8		13.6	Y	Y
131	TPN	F	51	0	Second	10.5	11.2	0.0666667	Normal		WT				WT		No	No	No	11.8		13.6	Y	Y
131	TPN	F	51	0	First	10.8	12.3	0.138889	Normal		WT				WT		No	No	No	11.8		13.6	Y	Y
132	TPN	F	24	0	Second	11.7	11.4	-0.025641	Normal		HETEROZYGOTE				HETEROZYGOTE	6.25471	No	No	No	13.6		13.9	Y	Y
132	TPN	F	24	0	Third	12.6	12.9	0.0238095	Normal		HETEROZYGOTE				HETEROZYGOTE	6.25471	No	No	No	13.6		13.9	Y	Y
132	TPN	F	24	0	First	12.6	14.2	0.126984	Normal		HETEROZYGOTE				HETEROZYGOTE	6.25471	No	No	No	13.6		13.9	Y	Y
133	TPN	M	25	0	Second	13.7	14.6	0.0656934	Normal						WT		No	No	No	13.3		14.1	Y	Y
133	TPN	M	25	0	First	12.5	14	0.12	Normal						WT		No	No	No	13.3		14.1	Y	Y
133	TPN	M	25	0	Third	14.1	13.5	-0.0425532	Normal						WT		No	No	No	13.3		14.1	Y	Y
134	TPN	F	18	0	Second	13.2	12.7	-0.0378788	Normal		WT				WT		No	No	No	14.1		12.8	Y	Y
134	TPN	F	18	0	First	13.2	13.3	0.00757576	Normal		WT				WT		No	No	No	14.1		12.8	Y	Y
134	TPN	F	18	0	Third	12.5	13.9	0.112	Normal		WT				WT		No	No	No	14.1		12.8	Y	N
135	TPN	M	1	5	Third	10.7	9.8	-0.0841121	Normal						WT		No	No	No	10.9			Y	N
135	TPN	M	1	5	First	11	11.2	0.0181818	Normal						WT		No	No	No	10.9			Y	Y
135	TPN	M	1	5	Second	9.8	10.5	0.0714286	Normal						WT		No	No	No	10.9			Y	Y
136	TPN	F	1	0	Third	10.6	10	-0.0566038	Normal		WT				WT		No	No	No	10.3			Y	N
136	TPN	F	1	0	First	8.4	9.1	0.0833333	Normal		WT				WT					10.3			Y	Y
136	TPN	F	1	0	Second	6.8	8	0.176471	Normal		WT				WT		No	No	No	10.3			Y	Y
137	TPN	F	35	0	First	13	13.9	0.0692308	Normal		WT				WT		No	No	No	13.3			Y	Y
138	TPN	F	20	0	Third	12.1	10.7	-0.115702	Normal		WT				WT		No	No	No		12.5	11.5	Y	Y
138	TPN	F	20	0	First	10.5	11	0.047619	Normal		WT				WT		No	No	No		12.5	11.5	Y	Y
138	TPN	F	20	0	Second	10.5	11.8	0.12381	Normal		WT				WT		No	No	No		12.5	11.5	Y	Y
139	TPN	M	8	0	First	12.3	13.7	0.113821	Normal						WT		No	No	No	13.1		13.4	Y	Y
140	TPN	F	5	0	First	10.9	14.1	0.293578	Normal		WT				WT		No	No	No	10.9		12.6	Y	Y
141	TPN	F	3	0	First	12.2	12.6	0.0327869	Normal		WT				WT		No	No	No	12			Y	Y
142	TPN	F	1	0	First	11.7	11.9	0.017094	Normal		WT				WT		No	No	No	11.2			Y	Y
143	TPN	F	25	0	First	11.4	11.1	-0.0263158	Normal		HETEROZYGOTE				HETEROZYGOTE		No	No	No	12.9		12.8	Y	Y
144	TPN	M	4	0	First	9.9	8	-0.191919	Deficient		HEMIZYGOTE				HEMI/HOMOZYGOTE		No	No	No	12		10.9	Y	Y
144	TPN	M	4	0	Third	11	9.6	-0.127273	Deficient		HEMIZYGOTE				HEMI/HOMOZYGOTE		No	No	No	12		10.9	Y	Y
144	TPN	M	4	0	Second	12.4	16	0.290323	Deficient		HEMIZYGOTE				HEMI/HOMOZYGOTE		No	No	No	12		10.9	Y	Y
145	TPN	M	23	0	First	14.8	14.4	-0.027027	Normal						WT		No	No	No	14		15.1	Y	Y
145	TPN	M	23	0	Second	15.1	14.8	-0.0198675	Normal						WT		No	No	No	14		15.1	Y	Y
145	TPN	M	23	0	Third	14.2	15.1	0.0633803	Normal						WT		No	No	No	14		15.1	Y	Y
146	TPN	F	55	0	Second	10.9	11.6	0.0642202	Normal		WT				WT		No	No	No	12.6		11.1	Y	Y
146	TPN	F	55	0	First	11	12.9	0.172727	Normal		WT				WT		No	No	No	12.6		11.1	Y	Y
147	TPN	F	36	0	Second	10.6	9.7	-0.0849057	Normal		WT				WT		No	No	No	10		11	Y	Y
147	TPN	F	36	0	First	9.7	11.4	0.175258	Normal		WT				WT		No	No	Yes	10		11	Y	Y
148	TPN	M	9	0	Third	12.7	10.2	-0.19685	Normal						WT		No	No	No	11.2		11.8	Y	Y
148	TPN	M	9	0	Second	11	12.1	0.1	Normal						WT		No	No	No	11.2		11.8	Y	Y
148	TPN	M	9	0	First	10.7	12.1	0.130841	Normal						WT		No	No	No	11.2		11.8	Y	Y
149	TPN	M	42	0	First	15.4	16.1	0.0454545	Normal						WT		No	No	No				Y	Y
150	TPN	F	18	0	First	11.3	11	-0.0265487	Normal		WT				WT		No	No	No		13.9	13.8	Y	Y
150	TPN	F	18	0	Second	12	12	0	Normal		WT				WT		No	No	No		13.9	13.8	Y	Y
151	TPN	F	35	0	First	11	12.7	0.154545	Normal		WT				WT		No	No	No	13.1		12.3	Y	Y
152	TPN	F	60	0	First	12.6	14	0.111111	Normal		WT				WT		No	No	No		14.5	12.7	Y	Y
153	TPN	M	42	0	First	14.6	16.1	0.10274	Normal						WT		No	No	No	15.3		15.1	Y	Y
154	TPN	F	33	0	Third	13.5	13	-0.037037	Normal		WT				WT		No	No	No	13.9		12.3	Y	Y
154	TPN	F	33	0	First	12.9	13.3	0.0310078	Normal		WT				WT		No	No	No	13.9		12.3	Y	Y
154	TPN	F	33	0	Second	12.7	14.5	0.141732	Normal		WT				WT		No	No	No	13.9		12.3	Y	Y
155	TPN	M	6	0	Third	11.8	10.5	-0.110169	Normal						WT		No	No	No	12.1		12.2	Y	Y
155	TPN	M	6	0	Second	12.9	12.4	-0.0387597	Normal						WT		No	No	No	12.1		12.2	Y	Y
155	TPN	M	6	0	First	11.7	12.7	0.0854701	Normal						WT		No	No	No	12.1		12.2	Y	Y
156	TPN	M	4	0	Second	13.3	11.8	-0.112782	Normal						WT		No	No	No	12.2		12.3	Y	Y
156	TPN	M	4	0	First	12.2	11.8	-0.0327869	Normal						WT		No	No	No	12.2		12.3	Y	Y
156	TPN	M	4	0	Third	11	10.8	-0.0181818	Normal						WT		No	No	No	12.2		12.3	Y	Y
157	TPN	F	1	0	Second	11.9	11.5	-0.0336134	Normal		WT				WT		No	No	No	10.4			Y	Y
157	TPN	F	1	0	Third	10.6	10.6	0	Normal		WT				WT		No	No	No	10.4			Y	Y
157	TPN	F	1	0	First	9.5	9.7	0.0210526	Normal		WT				WT		No	No	No	10.4			Y	Y
158	TPN	M	51	0	First	13.8	13.4	-0.0289855	Deficient		HEMIZYGOTE				HEMI/HOMOZYGOTE		No	No	No	11.1			Y	Y
159	TPN	F	56	0	First	12.1	9.5	-0.214876	Normal		WT				WT		No	No	No	16.1		14.9	Y	Y
159	TPN	F	56	0	Third	11.1	11.6	0.045045	Normal		WT				WT		No	No	No	16.1		14.9	Y	Y
159	TPN	F	56	0	Second	11	12.5	0.136364	Normal		WT				WT		No	No	No	16.1		14.9	Y	Y
160	TPN	F	17	0	First	14.4	12.2	-0.152778	Normal		HETEROZYGOTE				HETEROZYGOTE	4.63246	No	No	Yes	13.7			Y	Y
160	TPN	F	17	0	Second	13.7	12.3	-0.10219	Normal		HETEROZYGOTE				HETEROZYGOTE	4.63246	No	No	No	13.7			Y	Y
161	TPN	M	41	0	First	14.2	13.3	-0.0633803	Normal						WT		No	No	No	13.4		14.9	Y	Y
161	TPN	M	41	0	Second	13.7	13.7	0	Normal						WT		No	No	No	13.4		14.9	Y	Y
162	TPN	F	38	3	First	10.5	8.9	-0.152381	Normal	Intermediate	HETEROZYGOTE				HETEROZYGOTE	4.90675	No	No	No	12		11.6	Y	Y
162	TPN	F	38	3	Second	11.2	11.6	0.0357143	Normal	Intermediate	HETEROZYGOTE				HETEROZYGOTE	4.90675	No	No	No	12		11.6	Y	Y
163	TPN	F	13	0	First	11.4	10.2	-0.105263	Normal		HETEROZYGOTE				HETEROZYGOTE	8.29994	No	No	No			12.2	Y	Y
163	TPN	F	13	0	Second	10.3	11.7	0.135922	Normal		HETEROZYGOTE				HETEROZYGOTE	8.29994	No	No	No			12.2	Y	Y
164	TPN	F	7	0	First	10.9	8.2	-0.247706	Normal		HETEROZYGOTE				HETEROZYGOTE	4.70787	No	No	No	11.8		10.5	Y	Y
164	TPN	F	7	0	Second	9.5	9.4	-0.0105263	Normal		HETEROZYGOTE				HETEROZYGOTE	4.70787	No	No	No	11.8		10.5	Y	Y
165	TPN	M	37	0	First	16.1	14.6	-0.0931677	Normal						WT		No	No	No	15.9		16.2	Y	Y
165	TPN	M	37	0	Second	14	15.5	0.107143	Normal						WT		No	No	No	15.9		16.2	Y	Y
165	TPN	M	37	0	Third	13.1	15.2	0.160305	Normal						WT		No	No	No	15.9		16.2	Y	Y
166	TPN	F	29	0	First	12	9.6	-0.2	Deficient		HOMOZYGOTE				HEMI/HOMOZYGOTE	1.86407	No	No	No	13.2		12.8	Y	Y
166	TPN	F	29	0	Second	13.1	11.6	-0.114504	Deficient		HOMOZYGOTE				HEMI/HOMOZYGOTE	1.86407	No	No	No	13.2		12.8	Y	Y
166	TPN	F	29	0	Third	11.7	11.5	-0.017094	Deficient		HOMOZYGOTE				HEMI/HOMOZYGOTE	1.86407	No	No	No	13.2		12.8	Y	Y
167	TPN	F	9	0	Second	14.6	13.5	-0.0753425	Normal	Intermediate	HETEROZYGOTE				HETEROZYGOTE	5.30107	No	No	No	12.7		13.6	Y	Y
167	TPN	F	9	0	First	14.1	13.9	-0.0141844	Normal	Intermediate	HETEROZYGOTE				HETEROZYGOTE	5.30107	No	No	No	12.7		13.6	Y	Y
167	TPN	F	9	0	Third	11.8	12.6	0.0677966	Normal	Intermediate	HETEROZYGOTE				HETEROZYGOTE	5.30107	No	No	No	12.7		13.6	Y	Y
168	TPN	F	6	0	Third	12.9	11.8	-0.0852713	Normal		HETEROZYGOTE				HETEROZYGOTE		No	No	No	13.4		13.1	Y	Y
168	TPN	F	6	0	Second	14.2	14.1	-0.00704225	Normal		HETEROZYGOTE				HETEROZYGOTE		No	No	No	13.4		13.1	Y	Y
168	TPN	F	6	0	First	12.6	13.6	0.0793651	Normal		HETEROZYGOTE				HETEROZYGOTE		No	No	No	13.4		13.1	Y	Y
169	TPN	M	5	0	First	10.9	9.6	-0.119266	Deficient		HEMIZYGOTE				HEMI/HOMOZYGOTE	1.54184	No	No	No	11.5		18.3	Y	Y
169	TPN	M	5	0	Third	11.3	10.6	-0.0619469	Deficient		HEMIZYGOTE				HEMI/HOMOZYGOTE	1.54184	No	No	No	11.5		18.3	Y	Y
169	TPN	M	5	0	Second	10.3	11.8	0.145631	Deficient		HEMIZYGOTE				HEMI/HOMOZYGOTE	1.54184	No	No	No	11.5		18.3	Y	Y
170	TPN	M	2	0	Second	13.7	11.1	-0.189781	Deficient		HEMIZYGOTE				HEMI/HOMOZYGOTE		No	No	No	11.1			Y	Y
170	TPN	M	2	0	Third	12.2	11.2	-0.0819672	Deficient		HEMIZYGOTE				HEMI/HOMOZYGOTE		No	No	No	11.1			Y	Y
170	TPN	M	2	0	First	10.3	10.5	0.0194175	Deficient		HEMIZYGOTE				HEMI/HOMOZYGOTE		No	No	No	11.1			Y	Y
171	TPN	F	33	0	Third	8.1	9	0.111111	Normal		WT				WT		No	No	No			9.7	Y	Y
171	TPN	F	33	0	Second	7.9	8.8	0.113924	Normal		WT				WT		No	No	No			9.7	Y	Y
171	TPN	F	33	0	First	8.4	9.9	0.178571	Normal		WT				WT		No	No	No			9.7	Y	Y
172	TPN	F	14	0	First	12.4	10.9	-0.120968	Normal		WT				WT		No	No	No			12.3	Y	Y
172	TPN	F	14	0	Second	10.4	10.8	0.0384615	Normal		WT				WT		No	No	No			12.3	Y	Y
173	TPN	M	12	0	Second	12.1	12.4	0.0247934	Normal						WT		No	No	No		13.4	12.8	Y	Y
173	TPN	M	12	0	Third	12.7	13.5	0.0629921	Normal						WT		No	No	No		13.4	12.8	Y	Y
173	TPN	M	12	0	First	10.6	12.3	0.160377	Normal						WT		No	No	No		13.4	12.8	Y	Y
174	TPN	F	7	0	First	13.3	11.2	-0.157895	Normal		WT				WT		No	No	Yes		13	12	Y	Y
174	TPN	F	7	0	Third	12.1	10.8	-0.107438	Normal		WT				WT		No	No	No		13	12	Y	N
174	TPN	F	7	0	Second	11.4	10.8	-0.0526316	Normal		WT				WT		No	No	No		13	12	Y	Y
175	TPN	F	7	0	Third	11.3	10.2	-0.0973451	Normal		WT				WT		No	No	No		12.2	12.5	Y	Y
175	TPN	F	7	0	Second	11.5	11.9	0.0347826	Normal		WT				WT		No	No	No		12.2	12.5	Y	Y
175	TPN	F	7	0	First	11.8	12.6	0.0677966	Normal		WT				WT		No	No	No		12.2	12.5	Y	Y
176	TPN	F	3	0	First	10	10.2	0.02	Normal		WT				WT		No	No	No				Y	Y
176	TPN	F	3	0	Third	10.1	10.5	0.039604	Normal		WT				WT		No	No	No				Y	Y
176	TPN	F	3	0	Second	10	10.6	0.06	Normal		WT				WT		No	No	No				Y	Y
177	TPN	M	51	0	Third	14	12.1	-0.135714	Normal						WT		No	No	No	12.3		13.6	Y	Y
177	TPN	M	51	0	First	13.9	12.9	-0.0719424	Normal						WT		No	No	No	12.3		13.6	Y	Y
177	TPN	M	51	0	Second	12	12.5	0.0416667	Normal						WT		No	No	No	12.3		13.6	Y	Y
178	TPN	F	42	0	First	13.7	11.6	-0.153285	Normal		WT				WT		No	No	No	11.8		13.1	Y	Y
178	TPN	F	42	0	Third	11.4	11.8	0.0350877	Normal		WT				WT		No	No	No	11.8		13.1	Y	Y
178	TPN	F	42	0	Second	10.7	11.2	0.046729	Normal		WT				WT		No	No	No	11.8		13.1	Y	Y
179	TPN	M	15	0	First	13.7	12.1	-0.116788	Normal						WT		No	No	No	12.9		13	Y	Y
179	TPN	M	15	0	Second	12.4	13.4	0.0806452	Normal						WT		No	No	No	12.9		13	Y	Y
180	TPN	F	5	0	Third	11.7	11.5	-0.017094	Normal		WT				WT		No	No	No	11.6		11.9	Y	Y
180	TPN	F	5	0	First	13.6	14.6	0.0735294	Normal		WT				WT		No	No	No	11.6		11.9	Y	Y
180	TPN	F	5	0	Second	10.3	11.3	0.0970874	Normal		WT				WT		No	No	No	11.6		11.9	Y	Y
181	TPN	M	3	0	Third	10.4	10	-0.0384615	Normal						WT		No	No	No	10.5		11.5	Y	Y
181	TPN	M	3	0	Second	9.7	10.4	0.0721649	Normal						WT		No	No	No	10.5		11.5	Y	Y
181	TPN	M	3	0	First	9.6	10.5	0.09375	Normal						WT		No	No	No	10.5		11.5	Y	Y
182	TPN	M	1	0	Third	9.5	8.9	-0.0631579	Normal						WT		No	No	No	10.1			Y	Y
182	TPN	M	1	0	Second	9.5	9.1	-0.0421053	Normal						WT		No	No	No	10.1			Y	Y
182	TPN	M	1	0	First	8.5	8.8	0.0352941	Normal						WT		No	No	No	10.1			Y	Y
183	TPN	M	57	0	Third	13.1	13	-0.00763359	Normal						WT		No	No	No	14.2		13.6	Y	Y
183	TPN	M	57	0	Second	12.7	14.4	0.133858	Normal						WT		No	No	No	14.2		13.6	Y	Y
183	TPN	M	57	0	First	12.5	14.5	0.16	Normal						WT		No	No	No	14.2		13.6	Y	Y
184	TPN	F	56	0	Second	13.4	13	-0.0298507	Normal		WT				WT		No	No	No	13.8		12.5	Y	Y
184	TPN	F	56	0	Third	12.4	12.2	-0.016129	Normal		WT				WT		No	No	No	13.8		12.5	Y	Y
184	TPN	F	56	0	First	12.4	12.7	0.0241935	Normal		WT				WT		No	No	No	13.8		12.5	Y	Y
185	TPN	F	11	0	Second	13.3	12.4	-0.0676692	Normal		WT				WT		No	No	No	12.4		12.4	Y	N
185	TPN	F	11	0	First	11.7	12	0.025641	Normal		WT				WT		No	No	No	12.4		12.4	Y	Y
185	TPN	F	11	0	Third	11.1	11.6	0.045045	Normal		WT				WT		No	No	No	12.4		12.4	Y	Y
186	TPN	M	3	0	Third	10.5	10.2	-0.0285714	Normal						WT		No	No	No	11.7			Y	Y
186	TPN	M	3	0	Second	10.5	10.5	0	Normal						WT		No	No	No	11.7			Y	Y
186	TPN	M	3	0	First	9.9	10.2	0.030303	Normal						WT		No	No	No	11.7			Y	Y
187	TPN	F	8	0	First	12.3	11.4	-0.0731707	Normal		WT				WT		No	No	No	13.3		12.7	Y	Y
187	TPN	F	8	0	Third	11.9	11.2	-0.0588235	Normal		WT				WT		No	No	No	13.3		12.7	Y	Y
187	TPN	F	8	0	Second	13.5	13.6	0.00740741	Normal		WT				WT		No	No	No	13.3		12.7	Y	Y
188	TPN	M	7	0	Third	11.7	10.7	-0.0854701	Normal						WT		No	No	No	13.1		12.3	Y	Y
188	TPN	M	7	0	First	12.4	12	-0.0322581	Normal						WT		No	No	No	13.1		12.3	Y	Y
188	TPN	M	7	0	Second	12.6	15	0.190476	Normal						WT		No	No	No	13.1		12.3	Y	Y
189	TPN	F	6	0	Third	12.4	11.4	-0.0806452	Normal		WT				WT		No	No	No	12.9		12.3	Y	Y
189	TPN	F	6	0	First	12.3	11.4	-0.0731707	Normal		WT				WT		No	No	No	12.9		12.3	Y	Y
189	TPN	F	6	0	Second	12.5	12.6	0.008	Normal		WT				WT		No	No	No	12.9		12.3	Y	Y
190	TPN	F	20	0	First	10.3	9.8	-0.0485437	Normal		WT				WT		No	No	No	12.4		13.2	Y	Y
190	TPN	F	20	0	Second	12.8	12.6	-0.015625	Normal		WT				WT		No	No	No	12.4		13.2	Y	N
190	TPN	F	20	0	Third	10.7	12	0.121495	Normal		WT				WT		No	No	No	12.4		13.2	Y	Y
191	TPN	F	34	0	Second	15.4	14.8	-0.038961	Normal		WT				WT		No	No	No	15.5		14.8	Y	Y
191	TPN	F	34	0	First	13.6	14	0.0294118	Normal		WT				WT		No	No	No	15.5		14.8	Y	Y
192	TPN	M	8	0	First	13.2	11.7	-0.113636	Normal						WT		No	No	Yes	13.9		13.4	Y	Y
192	TPN	M	8	0	Second	12.5	14.2	0.136	Normal						WT		No	No	No	13.9		13.4	Y	Y
193	TPN	M	7	0	First	12.9	12.2	-0.0542636	Normal						WT		No	No	No	14.1		15.5	Y	Y
193	TPN	M	7	0	Second	12.4	15.4	0.241935	Normal						WT		No	No	No	14.1		15.5	Y	Y
194	TPN	M	2	0	First	10.5	10.9	0.0380952	Normal						WT		No	No	No	11.9		12.7	Y	Y
194	TPN	M	2	0	Second	11	11.6	0.0545455	Normal						WT		No	No	No	11.9		12.7	Y	Y
195	TPN	M	35	0	First	15.3	13.1	-0.143791	Normal						WT		No	No	No				Y	Y
196	TPN	M	66	0	First	11.1	10.5	-0.0540541	Normal						WT		No	No	No	13.5		13.6	Y	Y
196	TPN	M	66	0	Second	11.9	11.3	-0.0504202	Normal						WT		No	No	No	13.5		13.6	Y	Y
196	TPN	M	66	0	Third	10.5	10.7	0.0190476	Normal						WT		No	No	No	13.5		13.6	Y	Y
197	TPN	F	59	0	First	8.7	7.2	-0.172414	Normal		HETEROZYGOTE				HETEROZYGOTE		No	No	No	10.6		7.8	Y	Y
197	TPN	F	59	0	Second	7.9	6.9	-0.126582	Normal		HETEROZYGOTE				HETEROZYGOTE		No	No	No	10.6		7.8	Y	Y
197	TPN	F	59	0	Third	6.6	7.4	0.121212	Normal		HETEROZYGOTE				HETEROZYGOTE		No	No	No	10.6		7.8	Y	Y
198	TPN	M	8	0	First	14.6	11.7	-0.19863	Normal						WT		No	No	No	13.6		13.3	Y	Y
198	TPN	M	8	0	Third	13	11.4	-0.123077	Normal						WT		No	No	No	13.6		13.3	Y	Y
198	TPN	M	8	0	Second	12.4	14.4	0.16129	Normal						WT		No	No	No	13.6		13.3	Y	Y
199	TPN	M	15	0	Third	12.8	11	-0.140625	Normal						WT		No	No	No	14.1		14.6	Y	Y
199	TPN	M	15	0	Second	13.8	14.8	0.0724638	Normal						WT		No	No	No	14.1		14.6	Y	Y
199	TPN	M	15	0	First	10.1	11.4	0.128713	Normal						WT		No	No	No	14.1		14.6	Y	N
200	TPN	M	33	0	Third	13.8	12.9	-0.0652174	Normal						WT		No	No	No	14.8		14.3	Y	Y
200	TPN	M	33	0	Second	12.9	13.2	0.0232558	Normal						WT		No	No	No	14.8		14.3	Y	Y
200	TPN	M	33	0	First	11.8	13.8	0.169492	Normal						WT		No	No	No	14.8		14.3	Y	Y
201	TPN	F	31	0	First	11.4	11.8	0.0350877	Normal		WT				WT		No	No	No	12.9		14	Y	Y
201	TPN	F	31	0	Second	12.1	12.9	0.0661157	Normal		WT				WT		No	No	No	12.9		14	Y	Y
202	TPN	F	13	0	First	13.1	12.6	-0.0381679	Normal		WT				WT		No	No	No	12.6			Y	Y
202	TPN	F	13	0	Second	11.1	13	0.171171	Normal		WT				WT		No	No	No	12.6			Y	Y
203	TPN	F	11	0	First	13.5	13.5	0	Normal		WT				WT		No	No	No	14.6		15	Y	Y
204	TPN	M	3	0	Second	11.1	11	-0.00900901	Normal						WT		No	No	No		19.2		Y	Y
204	TPN	M	3	0	Third	10.1	10.5	0.039604	Normal						WT		No	No	No		19.2		Y	Y
204	TPN	M	3	0	First	10.5	11.9	0.133333	Normal						WT		No	No	No		19.2		Y	Y
205	TPN	M	37	0	Second	15.1	14.8	-0.0198675	Normal						WT		No	No	No	15.6		15.9	Y	Y
205	TPN	M	37	0	First	15.6	15.4	-0.0128205	Normal						WT		No	No	No	15.6		15.9	Y	Y
206	TPN	F	36	0	Third	13.2	12.7	-0.0378788	Normal		HETEROZYGOTE				HETEROZYGOTE	5.38103	No	No	No	13		13.9	Y	Y
206	TPN	F	36	0	Second	13.9	13.6	-0.0215827	Normal		HETEROZYGOTE				HETEROZYGOTE	5.38103	No	No	No	13		13.9	Y	Y
206	TPN	F	36	0	First	11.7	12.7	0.0854701	Normal		HETEROZYGOTE				HETEROZYGOTE	5.38103	No	No	No	13		13.9	Y	Y
207	TPN	M	16	0	First	15.1	16.2	0.0728477	Normal						WT		No	No	No	16.9		17.8	Y	Y
208	TPN	M	15	0	First	13.9	12	-0.136691	Deficient		HEMIZYGOTE				HEMI/HOMOZYGOTE	1.32241	No	No	No	12		12.6	Y	Y
208	TPN	M	15	0	Third	14.7	13.4	-0.0884354	Deficient		HEMIZYGOTE				HEMI/HOMOZYGOTE	1.32241	No	No	No	12		12.6	Y	Y
208	TPN	M	15	0	Second	13	12.2	-0.0615385	Deficient		HEMIZYGOTE				HEMI/HOMOZYGOTE	1.32241	No	No	No	12		12.6	Y	Y
209	TPN	F	9	0	Third	11.7	11.6	-0.00854701	Normal		WT				WT		No	No	No	11.3		12.5	Y	Y
209	TPN	F	9	0	First	11.2	11.7	0.0446429	Normal		WT				WT		No	No	No	11.3		12.5	Y	Y
209	TPN	F	9	0	Second	11.6	13.4	0.155172	Normal		WT				WT		No	No	No	11.3		12.5	Y	Y
210	TPN	F	6	0	First	11.2	10.3	-0.0803571	Normal		HETEROZYGOTE				HETEROZYGOTE	6.07211	No	No	No	12.6		13.3	Y	Y
210	TPN	F	6	0	Third	12.7	12.3	-0.0314961	Normal		HETEROZYGOTE				HETEROZYGOTE	6.07211	No	No	No	12.6		13.3	Y	Y
210	TPN	F	6	0	Second	13.3	13.3	0	Normal		HETEROZYGOTE				HETEROZYGOTE	6.07211	No	No	No	12.6		13.3	Y	Y
211	TPN	F	58	0	First	14	12	-0.142857	Normal		WT				WT		No	No	No	13.1		12.8	Y	Y
211	TPN	F	58	0	Third	12.9	12	-0.0697674	Normal		WT				WT		No	No	No	13.1		12.8	Y	Y
211	TPN	F	58	0	Second	11.7	12.7	0.0854701	Normal		WT				WT		No	No	Yes	13.1		12.8	Y	Y
212	TPN	F	29	0	Third	12.8	11.4	-0.109375	Normal	Intermediate	HETEROZYGOTE				HETEROZYGOTE	5.09055	No	No	No	11.9		13.7	Y	Y
212	TPN	F	29	0	First	12.2	11.7	-0.0409836	Normal	Intermediate	HETEROZYGOTE				HETEROZYGOTE	5.09055	No	No	No	11.9		13.7	Y	Y
212	TPN	F	29	0	Second	14	13.9	-0.00714286	Normal	Intermediate	HETEROZYGOTE				HETEROZYGOTE	5.09055	No	No	No	11.9		13.7	Y	Y
213	TPN	F	9	0	First	11	10.3	-0.0636364	Normal		HETEROZYGOTE				HETEROZYGOTE	4.20455	No	No	No	11.1		12.8	Y	Y
213	TPN	F	9	0	Second	11.4	10.9	-0.0438596	Normal		HETEROZYGOTE				HETEROZYGOTE	4.20455	No	No	No	11.1		12.8	Y	Y
213	TPN	F	9	0	Third	9.4	11.7	0.244681	Normal		HETEROZYGOTE				HETEROZYGOTE	4.20455	No	No	No	11.1		12.8	Y	Y
214	TPN	M	7	0	First	9.9	8.2	-0.171717	Deficient		HEMIZYGOTE				HEMI/HOMOZYGOTE		No	No	No	10.8		12	Y	Y
214	TPN	M	7	0	Second	9.7	9.6	-0.0103093	Deficient		HEMIZYGOTE				HEMI/HOMOZYGOTE		No	No	No	10.8		12	Y	Y
215	TPN	M	6	0	Second	12	11.7	-0.025	Normal						WT		No	No	No	11.4		12.3	Y	Y
215	TPN	M	6	0	Third	11.9	11.7	-0.0168067	Normal						WT		No	No	No	11.4		12.3	Y	Y
215	TPN	M	6	0	First	12.3	12.3	0	Normal						WT		No	No	No	11.4		12.3	Y	Y
216	TPN	M	2	0	Third	13.1	11.2	-0.145038	Normal						WT		No	No	No	11.8		13.7	Y	Y
216	TPN	M	2	0	First	11.5	10.3	-0.104348	Normal						WT		No	No	No	11.8		13.7	Y	Y
216	TPN	M	2	0	Second	11.5	10.5	-0.0869565	Normal						WT		No	No	No	11.8		13.7	Y	Y
217	TPN	F	64	0	Second	11.2	11.8	0.0535714	Normal		WT				WT		No	No	No			12.9	Y	Y
217	TPN	F	64	0	First	10.4	11.6	0.115385	Normal		WT				WT		No	No	Yes			12.9	Y	Y
218	TPN	M	33	0	First	14.1	13.4	-0.0496454	Normal						WT		No	No	No	12.5		12.8	Y	Y
218	TPN	M	33	0	Third	11.9	11.4	-0.0420168	Normal						WT		No	No	No	12.5		12.8	Y	Y
218	TPN	M	33	0	Second	11.6	12.5	0.0775862	Normal						WT		No	No	No	12.5		12.8	Y	Y
219	TPN	F	26	0	First	12.4	11.4	-0.0806452	Normal		WT				WT		No	No	No	12		12.7	Y	Y
220	TPN	M	8	0	First	13	12.8	-0.0153846	Normal						WT		No	No	No	11.9		13.7	Y	Y
220	TPN	M	8	0	Second	11.9	11.8	-0.00840336	Normal						WT		No	No	No	11.9		13.7	Y	Y
220	TPN	M	8	0	Third	12.1	12.6	0.0413223	Normal						WT		No	No	No	11.9		13.7	Y	Y
221	TPN	M	6	0	First	12	10.4	-0.133333	Normal						WT		No	No	No	13.5		13.1	Y	Y
221	TPN	M	6	0	Third	11.9	11.5	-0.0336134	Normal						WT		No	No	No	13.5		13.1	Y	Y
221	TPN	M	6	0	Second	11.7	12	0.025641	Normal						WT		No	No	No	13.5		13.1	Y	Y
222	TPN	M	4	0	Third	13.8	11.8	-0.144928	Normal						WT		No	No	No	12.8		13.6	Y	Y
222	TPN	M	4	0	Second	11.7	11.1	-0.0512821	Normal						WT		No	No	No	12.8		13.6	Y	Y
222	TPN	M	4	0	First	10.6	11.8	0.113208	Normal						WT		No	No	No	12.8		13.6	Y	Y
223	TPN	M	2	0	Second	10.7	9.6	-0.102804	Normal						WT		No	No	No	11.1		12.3	Y	Y
223	TPN	M	2	0	First	10	9.1	-0.09	Normal						WT		No	No	No	11.1		12.3	Y	Y
223	TPN	M	2	0	Third	10.7	11.3	0.0560748	Normal						WT		No	No	No	11.1		12.3	Y	Y
224	TPN	M	41	0	Second	13.5	12.5	-0.0740741	Normal						WT		No	No	No	13.2		15.1	Y	Y
224	TPN	M	41	0	Third	13.6	12.7	-0.0661765	Normal						WT		No	No	No	13.2		15.1	Y	Y
224	TPN	M	41	0	First	13.2	12.9	-0.0227273	Normal						WT		No	No	No	13.2		15.1	Y	Y
225	TPN	M	41	3	First	11.7	14.2	0.213675	Normal						WT		No	No	No	13.6		14	Y	Y
226	TPN	M	46	0	Second	13	11.8	-0.0923077	Normal						WT		No	No	No			13.4	Y	Y
226	TPN	M	46	0	First	12.3	15	0.219512	Normal						WT		No	No	No			13.4	Y	Y
227	TPN	M	32	0	First	17.6	15.5	-0.119318	Deficient		HEMIZYGOTE				HEMI/HOMOZYGOTE	0.833921	No	Yes	No	17.2		16.5	Y	Y
228	TPN	F	27	0	First	12.2	11.1	-0.0901639	Normal		WT				WT		No	No	No	13.4		13.8	Y	Y
228	TPN	F	27	0	Third	12.7	12	-0.0551181	Normal		WT				WT		No	No	No	13.4		13.8	Y	N
228	TPN	F	27	0	Second	11.5	11.6	0.00869565	Normal		WT				WT		No	No	No	13.4		13.8	Y	Y
229	TPN	M	7	0	Third	12.1	11.6	-0.0413223	Normal						WT		No	No	No	12.6		13.6	Y	N
229	TPN	M	7	0	Second	12.4	12.3	-0.00806452	Normal						WT		No	No	No	12.6		13.6	Y	Y
229	TPN	M	7	0	First	11.7	12.3	0.0512821	Normal						WT		No	No	No	12.6		13.6	Y	Y
230	TPN	M	4	0	Second	12.6	12.5	-0.00793651	Normal						WT		No	No	No	11.5		14	Y	Y
230	TPN	M	4	0	First	10.4	12.5	0.201923	Normal						WT		No	No	No	11.5		14	Y	Y
231	TPN	F	2	0	Third	12.5	11.7	-0.064	Normal	Intermediate	HETEROZYGOTE				HETEROZYGOTE		No	Yes	No				Y	N
231	TPN	F	2	0	First	11.7	11.6	-0.00854701	Normal	Intermediate	HETEROZYGOTE				HETEROZYGOTE		No	No	No				Y	Y
231	TPN	F	2	0	Second	12.2	12.8	0.0491803	Normal	Intermediate	HETEROZYGOTE				HETEROZYGOTE		No	No	No				Y	Y
232	TPN	M	40	0	First	16.4	14.6	-0.109756	Normal						WT		No	No	No	16			Y	Y
233	TPN	M	29	0	First	14.4	14.4	0	Deficient		WT	WT		WT	UNKNOWN		No	No	No	17.7		19.3	Y	Y
234	TPN	F	2	0	First	11.9	11.6	-0.0252101	Normal		WT				WT		No	No	No	12			Y	Y
234	TPN	F	2	0	Second	13.2	13.5	0.0227273	Normal		WT				WT		No	No	No	12			Y	Y
235	TPN	M	21	0	Second	14.8	12.3	-0.168919	Deficient		HEMIZYGOTE				HEMI/HOMOZYGOTE		No	No	No		16.9		Y	Y
235	TPN	M	21	0	First	14.6	13.3	-0.0890411	Deficient		HEMIZYGOTE				HEMI/HOMOZYGOTE		No	No	No		16.9		Y	Y
236	TPN	F	14	0	First	13.5	11.7	-0.133333	Normal	Intermediate	HETEROZYGOTE				HETEROZYGOTE		No	No	No		14.2	14.4	Y	Y
236	TPN	F	14	0	Second	11.4	13.1	0.149123	Normal	Intermediate	HETEROZYGOTE				HETEROZYGOTE		No	No	Yes		14.2	14.4	Y	Y
237	TPN	M	6	0	Second	12	10.3	-0.141667	Deficient		HEMIZYGOTE				HEMI/HOMOZYGOTE		No	No	No		13.3	11.8	Y	Y
237	TPN	M	6	0	First	10.7	11.1	0.0373832	Deficient		HEMIZYGOTE				HEMI/HOMOZYGOTE		No	No	No		13.3	11.8	Y	Y
237	TPN	M	6	0	Third	11	11.9	0.0818182	Deficient		HEMIZYGOTE				HEMI/HOMOZYGOTE		No	No	No		13.3	11.8	Y	Y
238	TPN	F	60	0	First	12.8	11	-0.140625	Deficient		HETEROZYGOTE				HETEROZYGOTE		No	No	Yes				Y	Y
238	TPN	F	60	0	Second	14.1	12.3	-0.12766	Deficient		HETEROZYGOTE				HETEROZYGOTE		No	No	No				Y	Y
239	TPN	M	53	0	Second	15	13.6	-0.0933333	Normal						WT		No	No	No	15.8		15.8	Y	Y
239	TPN	M	53	0	Third	14.6	14.7	0.00684932	Normal						WT		No	No	No	15.8		15.8	Y	Y
239	TPN	M	53	0	First	14.7	15.6	0.0612245	Normal						WT		No	No	No	15.8		15.8	Y	Y
240	TPN	M	49	0	First	14.1	12.1	-0.141844	Normal						WT		No	No	No	13.2		13.3	Y	Y
240	TPN	M	49	0	Third	12.9	11.6	-0.100775	Normal						WT		No	No	No	13.2		13.3	Y	Y
240	TPN	M	49	0	Second	12.7	12.7	0	Normal						WT		No	No	Yes	13.2		13.3	Y	N
241	TPN	F	58	0	Second	10.3	9.6	-0.0679612	Normal		WT				WT		No	No	No	16.5		11	Y	Y
241	TPN	F	58	0	First	11.5	11.8	0.026087	Normal		WT				WT		No	No	No	16.5		11	Y	Y
241	TPN	F	58	0	Third	8.8	9.1	0.0340909	Normal		WT				WT		No	No	No	16.5		11	Y	Y
242	TPN	M	7	0	Third	11.2	10.5	-0.0625	Normal						WT		No	No	No	19.9			Y	Y
242	TPN	M	7	0	Second	12.5	12.7	0.016	Normal						WT		No	No	No	19.9			Y	Y
242	TPN	M	7	0	First	11.3	12.8	0.132743	Normal						WT		No	No	No	19.9			Y	Y
243	TPN	F	9	0	Third	11.6	10.9	-0.0603448	Normal		WT				WT		No	No	No	21.1		12.2	Y	Y
243	TPN	F	9	0	Second	11.6	12.5	0.0775862	Normal		WT				WT		No	No	No	21.1		12.2	Y	Y
243	TPN	F	9	0	First	11.2	13.1	0.169643	Normal		WT				WT		No	No	No	21.1		12.2	Y	Y
244	TPN	M	4	0	First	11.1	9.8	-0.117117	Deficient		HEMIZYGOTE			WT	HEMI/HOMOZYGOTE		No	No	No	14.7		12.2	Y	Y
244	TPN	M	4	0	Third	12	10.6	-0.116667	Deficient		HEMIZYGOTE			WT	HEMI/HOMOZYGOTE		No	No	No	14.7		12.2	Y	Y
244	TPN	M	4	0	Second	11	10.2	-0.0727273	Deficient		HEMIZYGOTE			WT	HEMI/HOMOZYGOTE		No	No	No	14.7		12.2	Y	Y
245	TPN	M	27	0	First	14	13.6	-0.0285714	Deficient		HEMIZYGOTE				HEMI/HOMOZYGOTE	0.805996	No	No	No	16			Y	Y
246	TPN	F	3	0	First	10.8	10.3	-0.0462963	Normal		HETEROZYGOTE				HETEROZYGOTE	7.08361	No	No	No	12.8		12.8	Y	Y
246	TPN	F	3	0	Second	12.3	12	-0.0243902	Normal		HETEROZYGOTE				HETEROZYGOTE	7.08361	No	No	No	12.8		12.8	Y	Y
247	TPN	M	1	3	Second	11.2	10.8	-0.0357143	Normal						WT		No	No	No	11.4			Y	Y
247	TPN	M	1	3	First	11.5	11.2	-0.026087	Normal						WT		No	No	No	11.4			Y	Y
247	TPN	M	1	3	Third	10.8	10.9	0.00925926	Normal						WT		No	No	No	11.4			Y	Y
248	TPN	M	20	0	First	14.1	14.2	0.0070922	Deficient		HEMIZYGOTE				HEMI/HOMOZYGOTE		No	No	No	11.6			Y	Y
249	TPN	M	22	0	Second	13.4	14.5	0.0820896	Normal						WT		No	No	No	20.2		15.5	Y	Y
249	TPN	M	22	0	First	12.6	17	0.349206	Normal						WT		No	No	No	20.2		15.5	Y	Y
250	TPN	M	37	0	First	15.2	14.2	-0.0657895	Normal						WT		No	No	No	18.7		15.1	Y	Y
251	TPN	M	6	0	First	10	13.6	0.36	Normal						WT		No	No	No	22.6		11.3	Y	Y
252	TPN	M	30	0	Second	14.4	14.4	0	Deficient		HEMIZYGOTE				HEMI/HOMOZYGOTE		No	No	No	20.9		15.2	Y	Y
252	TPN	M	30	0	First	12.7	12.8	0.00787402	Deficient		HEMIZYGOTE				HEMI/HOMOZYGOTE		No	No	No	20.9		15.2	Y	Y
252	TPN	M	30	0	Third	14.1	13.3	-0.0567376	Deficient		HEMIZYGOTE				HEMI/HOMOZYGOTE		No	No	No	20.9		15.2	Y	Y
253	TPN	M	50	0	First	15	12.9	-0.14	Normal						WT		No	No	No		15	15.6	Y	Y
253	TPN	M	50	0	Third	14.5	13.4	-0.0758621	Normal						WT		No	No	No		15	15.6	Y	Y
253	TPN	M	50	0	Second	14.5	13.9	-0.0413793	Normal						WT		No	No	No		15	15.6	Y	N
254	TPN	F	5	0	First	11.9	10.1	-0.151261	Normal		WT				WT		No	No	No			16	Y	Y
254	TPN	F	5	0	Third	11	10.6	-0.0363636	Normal		WT				WT		No	No	No			16	Y	Y
254	TPN	F	5	0	Second	10	10.1	0.01	Normal		WT				WT		No	No	No			16	Y	Y
255	TPN	M	35	0	First	11.7	10.9	-0.0683761	Deficient		HEMIZYGOTE				HEMI/HOMOZYGOTE		No	No	No		13.2	14	Y	Y
255	TPN	M	35	0	Second	13.1	12.6	-0.0381679	Deficient		HEMIZYGOTE				HEMI/HOMOZYGOTE		No	No	No		13.2	14	Y	Y
255	TPN	M	35	0	Third	11.5	12.6	0.0956522	Deficient		HEMIZYGOTE				HEMI/HOMOZYGOTE		No	No	No		13.2	14	Y	N
256	TPN	M	3	0	First	12.2	9.4	-0.229508	Normal						WT		No	No	No		12.8	14.8	Y	Y
256	TPN	M	3	0	Third	10.2	10.8	0.0588235	Normal						WT		No	No	No		12.8	14.8	Y	Y
256	TPN	M	3	0	Second	10.2	10.8	0.0588235	Normal						WT		No	No	No		12.8	14.8	Y	Y
257	TPN	M	35	0	First	12.8	13.1	0.0234375	Normal		WT				WT		No	No	No		12.8	13.7	Y	Y
257	TPN	M	35	0	Third	11.5	11.9	0.0347826	Normal		WT				WT		No	No	No		12.8	13.7	Y	Y
257	TPN	M	35	0	Second	10.5	11.8	0.12381	Normal		WT				WT		No	No	No		12.8	13.7	Y	Y
258	TPN	M	53	0	First	12.6	12.3	-0.0238095	Not performed		WT				WT		No	No	No		13.3	12.4	Y	Y
259	TPN	F	27	0	First	11.5	10.9	-0.0521739	Not performed		HETEROZYGOTE				HETEROZYGOTE	4.21659	No	No	No		12.2	12.6	Y	Y
260	TPN	M	27	0	First	15.3	15.8	0.0326797	Not performed		WT				WT		No	No	No		15.5	15.8	Y	Y
260	TPN	M	27	0	Second	14	13.3	-0.05	Not performed		WT				WT		No	No	No		15.5	15.8	Y	Y
261	TPN	M	21	0	Third	14.5	12.7	-0.124138	Normal						WT		No	No	No		13.4	13	Y	Y
261	TPN	M	21	0	Second	11.6	10.7	-0.0775862	Normal						WT		No	No	No		13.4	13	Y	Y
261	TPN	M	21	0	First	10.3	10.3	0	Normal						WT		No	No	No		13.4	13	Y	N
262	TPN	F	28	0	Third	12.4	11.2	-0.0967742	Deficient		HETEROZYGOTE				HETEROZYGOTE	3.02675	No	No	No		15.6	15.6	Y	Y
262	TPN	F	28	0	Second	15.1	13.8	-0.0860927	Deficient		HETEROZYGOTE				HETEROZYGOTE	3.02675	No	No	Yes		15.6	15.6	Y	Y
262	TPN	F	28	0	First	14	14.6	0.0428571	Deficient		HETEROZYGOTE				HETEROZYGOTE	3.02675	No	No	No		15.6	15.6	Y	Y
263	TPN	F	13	0	First	12.6	12.1	-0.0396825	Normal		WT				WT		No	No	No		12.5	12.3	Y	Y
263	TPN	F	13	0	Second	11.4	12.2	0.0701754	Normal		WT				WT		No	No	No		12.5	12.3	Y	Y
264	TPN	M	52	0	First	14.7	12.8	-0.129252	Normal						WT		No	No	No		14.2		Y	Y
264	TPN	M	52	0	Second	15.9	16.3	0.0251572	Normal						WT		No	No	No		14.2		Y	Y
265	TPN	M	32	0	First	12.5	11.6	-0.072	Normal						WT		No	No	No		12	12.3	Y	Y
265	TPN	M	32	0	Second	12.5	12.4	-0.008	Normal						WT		No	No	No		12	12.3	Y	Y
266	TPN	M	35	0	First	18.1	16.7	-0.0773481	Not performed		WT				WT		No	No	No		16.9	18	Y	Y
267	TPN	F	37	0	Third	12.4	11.4	-0.0806452	Normal		WT				WT		No	No	No		13	12.9	Y	Y
267	TPN	F	37	0	First	12.5	13.1	0.048	Normal		WT				WT		No	No	No		13	12.9	Y	Y
267	TPN	F	37	0	Second	12.1	13.3	0.0991736	Normal		WT				WT		No	No	No		13	12.9	Y	Y
268	TPN	F	26	0	First	12.1	11.9	-0.0165289	Normal		WT				WT		No	No	No		12.8	12.5	Y	Y
269	TPN	F	23	0	First	13.2	13.7	0.0378788	Normal		WT				WT		No	No	No		14.2	14.1	Y	Y
270	TPN	F	23	0	Third	12.7	10.5	-0.173228	Normal		HETEROZYGOTE				HETEROZYGOTE		No	No	No		13.8	14.4	Y	Y
270	TPN	F	23	0	First	12.7	11.1	-0.125984	Normal		HETEROZYGOTE				HETEROZYGOTE		No	No	No		13.8	14.4	Y	Y
270	TPN	F	23	0	Second	12.2	12.3	0.00819672	Normal		HETEROZYGOTE				HETEROZYGOTE		No	No	No		13.8	14.4	Y	Y
271	TPN	F	34	0	First	11.9	13.6	0.142857	Normal		WT				WT		No	No	No		11.7	14.8	Y	Y
272	TPN	F	0	8	First	9.4	9.5	0.0106383	Normal						UNKNOWN		No	No	No				Y	Y
272	TPN	F	0	8	Second	8.5	10	0.176471	Normal						UNKNOWN		No	Yes	No				Y	Y
273	TPN	M	55	0	First	14.4	11.5	-0.201389	Deficient		HEMIZYGOTE				HEMI/HOMOZYGOTE	1.13844	No	No	No			12.4	Y	Y
273	TPN	M	55	0	Second	12.5	11.4	-0.088	Deficient		HEMIZYGOTE				HEMI/HOMOZYGOTE	1.13844	No	No	No			12.4	Y	Y
274	TPN	F	28	0	First	15	15.1	0.00666667	Normal		WT				WT		No	No	No			14.2	Y	Y
275	TPN	M	58	0	Second	9.8	7.6	-0.22449	Normal						WT		No	No	No			10	Y	Y
275	TPN	M	58	0	Third	7.5	8.5	0.133333	Normal						WT		No	No	No			10	Y	Y
275	TPN	M	58	0	First	9.8	10.2	0.0408163	Normal						WT		No	No	No			10	Y	N
276	TPN	F	2	0	First	10.8	10.4	-0.037037	Normal						UNKNOWN		No	No	No				Y	Y
276	TPN	F	2	0	Second	10.7	11.6	0.0841121	Normal						UNKNOWN		No	No	No				Y	Y
277	TPN	F	10	0	Third	11.4	10.5	-0.0789474	Normal	Intermediate	WT				WT		No	No	No			12.6	Y	Y
277	TPN	F	10	0	First	12.1	12.2	0.00826446	Normal	Intermediate	WT				WT		No	No	No			12.6	Y	Y
277	TPN	F	10	0	Second	11.1	11.9	0.0720721	Normal	Intermediate	WT				WT		No	No	No			12.6	Y	Y
278	TPN	M	6	0	Third	13.3	12.8	-0.037594	Normal						WT		No	No	No			12.5	Y	Y
278	TPN	M	6	0	First	12.6	13.1	0.0396825	Normal						WT		No	No	No			12.5	Y	Y
278	TPN	M	6	0	Second	11.2	13	0.160714	Normal						WT		No	No	No			12.5	Y	Y
279	TPN	M	4	0	First	12.2	11.3	-0.0737705	Normal						WT		No	No	No			12	Y	Y
279	TPN	M	4	0	Second	12.1	11.7	-0.0330579	Normal						WT		No	No	No			12	Y	Y
279	TPN	M	4	0	Third	12.2	11.9	-0.0245902	Normal						WT		No	No	No			12	Y	Y
280	TPN	M	61	0	Second	11.7	11.6	-0.00854701	Normal						WT		No	No	No			12.8	Y	Y
280	TPN	M	61	0	First	12	12	0	Normal						WT		No	No	No			12.8	Y	Y
281	TPN	F	58	0	Third	12.6	12.2	-0.031746	Normal		WT				WT		No	No	No			12	Y	Y
281	TPN	F	58	0	Second	11.4	11.7	0.0263158	Normal		WT				WT		No	No	No			12	Y	N
281	TPN	F	58	0	First	12.4	12.9	0.0403226	Normal		WT				WT		No	No	No			12	Y	Y
282	TPN	M	46	0	First	14.2	12.4	-0.126761	Normal	Intermediate	WT				WT		No	No	No			15.3	Y	Y
282	TPN	M	46	0	Second	13.9	14.2	0.0215827	Normal	Intermediate	WT				WT		No	No	No			15.3	Y	Y
283	TPN	M	8	0	First	11	11.2	0.0181818	Normal						WT		No	No	No			11.4	Y	Y
284	TPN	M	33	0	First	14.9	15.2	0.0201342	Normal		WT				WT		No	No	No				Y	Y
285	TPN	F	4	0	Third	11.8	11	-0.0677966	Normal		HETEROZYGOTE				HETEROZYGOTE	5.71585	No	No	No				Y	Y
285	TPN	F	4	0	First	11.8	11.3	-0.0423729	Normal		HETEROZYGOTE				HETEROZYGOTE	5.71585	No	No	No				Y	Y
285	TPN	F	4	0	Second	11.8	13.3	0.127119	Normal		HETEROZYGOTE				HETEROZYGOTE	5.71585	No	No	No				Y	Y
286	TPN	F	4	3	First	12.6	10.2	-0.190476	Normal						UNKNOWN		No	No	No				Y	Y
286	TPN	F	4	3	Third	12.2	10.2	-0.163934	Normal						UNKNOWN		No	No	No				Y	Y
286	TPN	F	4	3	Second	10.5	12.3	0.171429	Normal						UNKNOWN		No	No	No				Y	Y
287	TPN	M	38	0	Third	15.4	15	-0.025974	Normal		WT				WT		No	No	No				Y	Y
287	TPN	M	38	0	Second	15.9	16.6	0.0440252	Normal		WT				WT		No	No	No				Y	Y
287	TPN	M	38	0	First	14.5	15.4	0.062069	Normal		WT				WT		No	No	No				Y	Y
288	TPN	F	30	0	First	12.5	10.5	-0.16	Normal		HETEROZYGOTE				HETEROZYGOTE	5.48787	No	No	No				Y	Y
288	TPN	F	30	0	Second	11.4	12.3	0.0789474	Normal		HETEROZYGOTE				HETEROZYGOTE	5.48787	No	No	No				Y	Y
289	TPN	M	7	0	Third	12.5	10.8	-0.136	Normal		WT				WT		No	No	No				Y	Y
289	TPN	M	7	0	First	11	12.1	0.1	Normal		WT				WT		No	No	No				Y	Y
289	TPN	M	7	0	Second	10.5	12.8	0.219048	Normal		WT				WT		No	No	No				Y	Y
290	TPN	M	9	0	Second	12.7	12.6	-0.00787402	Normal		WT				WT		No	No	No				Y	Y
290	TPN	M	9	0	First	11.7	11.7	0	Normal		WT				WT		No	No	No				Y	Y
290	TPN	M	9	0	Third	10.3	10.9	0.0582524	Normal		WT				WT		No	No	No				Y	Y
291	TPN	F	8	0	First	11.1	10.5	-0.0540541	Normal		WT				WT		No	No	No				Y	Y
291	TPN	F	8	0	Third	10.6	10.9	0.0283019	Normal		WT				WT		No	No	No				Y	Y
291	TPN	F	8	0	Second	10.8	11.4	0.0555556	Normal		WT				WT		No	No	No				Y	Y
292	TPN	M	17	0	First	13.2	13.5	0.0227273	Normal		WT				WT		No	No	No				Y	Y
292	TPN	M	17	0	Third	13.5	15	0.111111	Normal		WT				WT		No	No	No				Y	Y
292	TPN	M	17	0	Second	14.5	16.3	0.124138	Normal		WT				WT		No	No	No				Y	Y
293	TPN	F	44	0	First	11.8	12.7	0.0762712	Normal		WT				WT		No	No	No				Y	Y
294	TPN	M	53	0	First	14.8	12.9	-0.128378	Deficient		HEMIZYGOTE				HEMI/HOMOZYGOTE		No	No	No				Y	Y
294	TPN	M	53	0	Second	11.1	11.8	0.0630631	Deficient		HEMIZYGOTE				HEMI/HOMOZYGOTE		No	No	No				Y	Y
294	TPN	M	53	0	Third	12.1	14.4	0.190083	Deficient		HEMIZYGOTE				HEMI/HOMOZYGOTE		No	No	No				Y	Y
295	TPN	F	41	0	Third	11.2	11	-0.0178571	Normal	Intermediate	HETEROZYGOTE				HETEROZYGOTE		No	No	No				Y	Y
295	TPN	F	41	0	First	12.6	14.1	0.119048	Normal	Intermediate	HETEROZYGOTE				HETEROZYGOTE		No	No	No				Y	Y
295	TPN	F	41	0	Second	11.2	13	0.160714	Normal	Intermediate	HETEROZYGOTE				HETEROZYGOTE		No	No	No				Y	Y
296	TPN	M	25	0	Third	14.1	13.5	-0.0425532	Normal		WT				WT		No	No	No				Y	Y
296	TPN	M	25	0	Second	13.5	14.3	0.0592593	Normal		WT				WT		No	No	No				Y	Y
296	TPN	M	25	0	First	14.1	14.8	0.0496454	Normal		WT				WT		No	No	No				Y	N
297	TPN	M	23	0	First	14.2	14.7	0.0352113	Not performed		WT				WT		No	No	No				Y	Y
298	TPN	M	20	0	First	14.2	13.9	-0.0211268	Not performed		WT				WT		No	No	No				Y	Y
299	TPN	M	17	0	First	9.2	10.6	0.152174	Deficient		HEMIZYGOTE				HEMI/HOMOZYGOTE		No	No	No				Y	Y
300	TPN	M	15	0	First	14.2	13.3	-0.0633803	Not performed		WT				WT		No	No	No				Y	Y
301	TPN	F	3	0	First	12.5	10.6	-0.152	Normal						UNKNOWN		No	No	No				Y	Y
301	TPN	F	3	0	Second	12.4	12.8	0.0322581	Normal						UNKNOWN		No	No	No				Y	Y
302	TPN	F	40	0	First	11.3	10.3	-0.0884956	Normal		WT				WT		No	No	No				Y	Y
302	TPN	F	40	0	Second	11.9	11.2	-0.0588235	Normal		WT				WT		No	No	No				Y	Y
303	TPN	F	19	0	First	13	12.3	-0.0538462	Normal		WT				WT		No	No	No				Y	Y
304	TPN	F	16	0	First	14.8	12.8	-0.135135	Normal		WT				WT		No	No	No				Y	Y
304	TPN	F	16	0	Second	12.3	11.6	-0.0569106	Normal		WT				WT		No	No	No				Y	Y
305	TPN	F	2	0	Second	12.4	11	-0.112903	Normal						UNKNOWN		No	No	No				Y	Y
305	TPN	F	2	0	First	11.1	11.9	0.0720721	Normal						UNKNOWN		No	No	No				Y	Y
306	TPN	M	4	0	First	11.2	9.8	-0.125	Normal		WT				WT		No	No	No				Y	Y
306	TPN	M	4	0	Second	10	11	0.1	Normal		WT				WT		No	No	No				Y	Y
307	TPN	F	36	0	First	8.6	8.3	-0.0348837	Normal		WT				WT		No	No	Yes				Y	Y
308	TPN	M	9	0	First	9.6	9	-0.0625	Normal		WT				WT		No	No	No				Y	Y
309	TPN	F	36	0	First	12.5	12.6	0.008	Normal		WT				WT		No	No	No				Y	Y
310	HKT	F	17	0	First	12.1	11.2	-0.0743802	Normal		WT				WT		No	No	No		12.9		Y	Y
311	HKT	M	40	0	Second	14.1	13.6	-0.035461	Normal						WT		No	No	No	15	13.9	12.6	Y	Y
311	HKT	M	40	0	First	14.8	16.1	0.0878378	Normal						WT		No	No	No	15	13.9	12.6	Y	Y
312	HKT	F	34	0	Second	13.3	12.2	-0.0827068	Normal		WT				WT		No	No	No	13.6	12.2	11.3	Y	Y
312	HKT	F	34	0	First	11.9	13.4	0.12605	Normal		WT				WT		No	No	No	13.6	12.2	11.3	Y	Y
313	HKT	M	13	0	First	12.8	12.4	-0.03125	Normal						WT		No	No	No	12.9	12.7	13.1	Y	Y
314	HKT	F	8	0	Second	12.7	11.8	-0.0708661	Normal		WT				WT		No	No	No	12.5	13.6	9.6	Y	Y
314	HKT	F	8	0	First	11.6	13.2	0.137931	Normal		WT				WT		No	No	No	12.5	13.6	9.6	Y	Y
315	HKT	M	56	0	First	13.7	13.5	-0.0145985	Normal						WT		No	No	No	8.9		12.3	Y	Y
316	HKT	M	13	0	Second	11.6	11.2	-0.0344828	Normal						WT		No	No	No	12.2			Y	Y
316	HKT	M	13	0	First	11.9	11.9	0	Normal						WT		No	No	No	12.2			Y	Y
317	HKT	M	10	0	Second	12.5	10.6	-0.152	Normal						WT		No	No	No	9.7	11.5	8.4	Y	Y
317	HKT	M	10	0	First	10.9	11.5	0.0550459	Normal						WT		No	No	No	9.7	11.5	8.4	Y	Y
317	HKT	M	10	0	Third	11.5	12.7	0.104348	Normal						WT		No	No	No	9.7	11.5	8.4	Y	Y
318	HKT	M	8	0	First	11.4	10.9	-0.0438596	Normal						WT		No	No	No	9.3	12	10.3	Y	Y
318	HKT	M	8	0	Second	11.5	11.4	-0.00869565	Normal						WT		No	No	No	9.3	12	10.3	Y	Y
319	HKT	M	3	0	First	9.8	8.9	-0.0918367	Normal						WT		No	No	No	10.1	10.4		Y	Y
319	HKT	M	3	0	Third	9.2	9.3	0.0108696	Normal						WT		No	No	No	10.1	10.4		Y	Y
319	HKT	M	3	0	Second	9.8	10.5	0.0714286	Normal						WT		No	No	No	10.1	10.4		Y	Y
320	HKT	M	53	0	Second	12.6	12.3	-0.0238095	Normal						WT		No	No	Yes		14.3	14.2	Y	Y
320	HKT	M	53	0	First	12.9	13.6	0.0542636	Normal						WT		No	No	Yes		14.3	14.2	Y	Y
320	HKT	M	53	0	Third	11.3	14.1	0.247788	Normal						WT		No	No	Yes		14.3	14.2	Y	Y
321	HKT	F	45	0	First	14	13.4	-0.0428571	Normal		WT				WT		No	No	Yes	13	13.8	15.2	Y	Y
321	HKT	F	45	0	Second	12.4	12.9	0.0403226	Normal		WT				WT		No	No	Yes	13	13.8	15.2	Y	Y
322	HKT	M	9	0	First	12.7	12.4	-0.023622	Normal						WT		No	No	No	11.4	14	13.4	Y	Y
322	HKT	M	9	0	Second	12	12.9	0.075	Normal						WT		No	No	No	11.4	14	13.4	Y	Y
323	HKT	F	3	0	Second	11.6	11.1	-0.0431034	Normal		WT				WT		No	No	No				Y	Y
323	HKT	F	3	0	Third	11.7	11.7	0	Normal		WT				WT		No	No	No				Y	Y
323	HKT	F	3	0	First	11	12	0.0909091	Normal		WT				WT		No	No	No				Y	Y
324	HKT	F	50	0	First	12.1	11.6	-0.0413223	Normal		WT				WT		No	No	No	12.6			Y	Y
324	HKT	F	50	0	Second	11.6	12.4	0.0689655	Normal		WT				WT		No	No	No	12.6			Y	Y
325	HKT	M	58	0	First	12.9	10.9	-0.155039	Normal						WT		No	No	No	16	12.5	13.8	Y	Y
325	HKT	M	58	0	Second	10.4	10.6	0.0192308	Normal						WT		No	No	No	16	12.5	13.8	Y	Y
325	HKT	M	58	0	Third	10.5	13.3	0.266667	Normal						WT		No	No	No	16	12.5	13.8	Y	Y
326	HKT	F	51	0	Second	12.1	12.5	0.0330579	Normal		WT				WT		No	No	No	12.1	12	13.1	Y	Y
326	HKT	F	51	0	First	11.5	12.7	0.104348	Normal		WT				WT		No	No	No	12.1	12	13.1	Y	Y
326	HKT	F	51	0	Third	8.5	10	0.176471	Normal		WT				WT		No	No	Yes	12.1	12	13.1	Y	Y
327	HKT	M	18	0	First	10.4	10.6	0.0192308	Normal						WT		No	No	No	9.2	8.8		Y	Y
328	HKT	M	10	0	Second	12.6	11.4	-0.0952381	Normal						WT		No	No	No	12.9	12.7	12	Y	Y
328	HKT	M	10	0	First	11.8	11.7	-0.00847458	Normal						WT		No	No	Yes	12.9	12.7	12	Y	Y
328	HKT	M	10	0	Third	12.1	12.2	0.00826446	Normal						WT		No	No	No	12.9	12.7	12	Y	Y
329	HKT	F	40	0	Second	14.8	12.3	-0.168919	Deficient		HOMOZYGOTE				HEMI/HOMOZYGOTE	0.932019	No	No	No	13.1		14.2	Y	Y
329	HKT	F	40	0	First	12.7	13.2	0.0393701	Deficient		HOMOZYGOTE				HEMI/HOMOZYGOTE	0.932019	No	No	Yes	13.1		14.2	Y	N
330	HKT	F	47	0	Third	13.3	14	0.0526316	Normal		WT				WT		No	No	Yes	14.3	9.4	15.5	Y	Y
330	HKT	F	47	0	Second	13.4	14.3	0.0671642	Normal		WT				WT		No	No	No	14.3	9.4	15.5	Y	Y
330	HKT	F	47	0	First	12.7	13.9	0.0944882	Normal		WT				WT		No	No	Yes	14.3	9.4	15.5	Y	Y
331	HKT	M	12	0	First	11.3	10.8	-0.0442478	Normal						WT		No	No	No	11.1	12.4	10	Y	Y
331	HKT	M	12	0	Second	11.4	11.8	0.0350877	Normal						WT		No	No	No	11.1	12.4	10	Y	Y
331	HKT	M	12	0	Third	10.7	11.8	0.102804	Normal						WT		No	No	No	11.1	12.4	10	Y	Y
332	HKT	F	7	0	Third	11.6	10.7	-0.0775862	Deficient		HETEROZYGOTE				HETEROZYGOTE	3.3202	No	No	No		11.4	9.1	Y	Y
332	HKT	F	7	0	First	10.9	11.1	0.0183486	Deficient		HETEROZYGOTE				HETEROZYGOTE	3.3202	No	No	No		11.4	9.1	Y	Y
332	HKT	F	7	0	Second	10.9	10.9	0	Deficient		HETEROZYGOTE				HETEROZYGOTE	3.3202	No	No	No		11.4	9.1	Y	Y
333	HKT	M	11	0	First	12.2	10.8	-0.114754	Normal						WT		No	No	No	12.1		11	Y	Y
334	HKT	F	44	0	Third	13.4	12.4	-0.0746269	Normal		HETEROZYGOTE				HETEROZYGOTE	5.42159	No	No	No	14.6	14.9	14.4	Y	Y
334	HKT	F	44	0	Second	13.2	13.3	0.00757576	Normal		HETEROZYGOTE				HETEROZYGOTE	5.42159	No	No	No	14.6	14.9	14.4	Y	Y
334	HKT	F	44	0	First	12.8	13.1	0.0234375	Normal		HETEROZYGOTE				HETEROZYGOTE	5.42159	No	No	No	14.6	14.9	14.4	Y	Y
335	HKT	M	27	0	Second	14.7	11.5	-0.217687	Normal						WT		No	No	No	14.3	13.8	12.2	Y	Y
335	HKT	M	27	0	First	14.1	13	-0.0780142	Normal						WT		No	No	No	14.3	13.8	12.2	Y	N
336	HKT	F	11	0	Second	11.4	10.7	-0.0614035	Normal	Intermediate	HETEROZYGOTE				HETEROZYGOTE	3.99218	No	No	No	12.6	12.7	12.3	Y	Y
336	HKT	F	11	0	First	10.1	9.9	-0.019802	Normal	Intermediate	HETEROZYGOTE				HETEROZYGOTE	3.99218	No	No	No	12.6	12.7	12.3	Y	Y
336	HKT	F	11	0	Third	11.2	11	-0.0178571	Normal	Intermediate	HETEROZYGOTE				HETEROZYGOTE	3.99218	No	No	No	12.6	12.7	12.3	Y	Y
337	HKT	M	5	0	First	10.7	9.6	-0.102804	Deficient		HEMIZYGOTE				HEMI/HOMOZYGOTE	0.957884	No	No	No	11.2	12.3	12.7	Y	Y
337	HKT	M	5	0	Second	10.1	9.8	-0.029703	Deficient		HEMIZYGOTE				HEMI/HOMOZYGOTE	0.957884	No	No	No	11.2	12.3	12.7	Y	Y
337	HKT	M	5	0	Third	10.3	11.2	0.0873786	Deficient		HEMIZYGOTE				HEMI/HOMOZYGOTE	0.957884	No	No	No	11.2	12.3	12.7	Y	Y
338	HKT	M	4	0	Third	12.3	11.4	-0.0731707	Normal						WT		No	No	No	13.2	12.9		Y	Y
338	HKT	M	4	0	First	11.3	11.5	0.0176991	Normal						WT		No	No	No	13.2	12.9		Y	Y
338	HKT	M	4	0	Second	10.5	12.9	0.228571	Normal						WT		No	No	No	13.2	12.9		Y	Y
339	HKT	M	43	0	First	10.7	10.7	0	Deficient		HEMIZYGOTE				HEMI/HOMOZYGOTE	0.379227	No	No	No	9.7	13.1		Y	Y
340	HKT	F	5	0	Second	10.8	9.1	-0.157407	Normal		HETEROZYGOTE				HETEROZYGOTE		No	No	No	10.2	10.2	9.7	Y	Y
340	HKT	F	5	0	First	10.6	9.6	-0.0943396	Normal		HETEROZYGOTE				HETEROZYGOTE		No	No	No	10.2	10.2	9.7	Y	Y
341	HKT	M	3	0	Second	9.6	9.8	0.0208333	Normal						WT		No	No	No				Y	Y
341	HKT	M	3	0	First	11.5	9.9	-0.13913	Normal						WT		No	No	No				Y	Y
342	HKT	F	0	6	First	10.1	9.7	-0.039604	Normal						UNKNOWN		No	No	No				Y	Y
343	HKT	M	58	0	First	14.7	12.3	-0.163265	Normal						WT		No	No	No	14.5	13.7	10.4	Y	Y
343	HKT	M	58	0	Second	11.9	15.6	0.310924	Normal						WT		No	No	No	14.5	13.7	10.4	Y	Y
344	HKT	F	54	0	Second	10.9	10.6	-0.0275229	Normal		WT				WT		No	No	No	13	12.5	10.2	Y	Y
344	HKT	F	54	0	First	11.3	11.6	0.0265487	Normal		WT				WT		No	No	No	13	12.5	10.2	Y	Y
345	HKT	F	8	0	First	11.3	10.9	-0.0353982	Normal		WT				WT		No	No	No		12.7	10.7	Y	Y
346	HKT	M	13	0	First	12.5	12.6	0.008	Normal						WT		No	No	No		14.4	12.7	Y	N
347	HKT	M	11	0	Second	12.2	11.9	-0.0245902	Normal						WT		No	No	No		13.8	11.1	Y	Y
347	HKT	M	11	0	First	12.9	12.4	-0.0387597	Normal						WT		No	No	No		13.8	11.1	Y	Y
348	HKT	M	30	0	First	15.8	15.6	-0.0126582	Deficient		WT			HEMIZYGOTE	HEMI/HOMOZYGOTE	1.75451	No	No	No	16.8	16.3	16.4	Y	Y
349	HKT	M	33	0	First	11.9	12.6	0.0588235	Deficient		WT			HEMIZYGOTE	HEMI/HOMOZYGOTE	3.48768	No	No	No	14.2	9.4	10.9	Y	Y
350	HKT	F	27	0	First	15.3	15.4	0.00653595	Normal		WT				WT		No	No	No	15.1	15	16.6	Y	N
351	HKT	M	12	0	First	12.4	13.1	0.0564516	Normal						WT		No	No	No	12.7	12.6	9.9	Y	Y
352	HKT	F	9	0	Second	12.2	11.5	-0.057377	Normal		WT				WT		No	No	No	12.3	12.6	11.9	Y	Y
352	HKT	F	9	0	First	11.3	10.7	-0.0530973	Normal		WT				WT		No	No	No	12.3	12.6	11.9	Y	Y
353	HKT	F	5	0	First	12.5	11.8	-0.056	Normal		WT				WT		No	No	No		13		Y	Y
353	HKT	F	5	0	Second	11.7	11.6	-0.00854701	Normal		WT				WT		No	No	No		13		Y	Y
354	HKT	M	45	0	First	11.7	13	0.111111	Normal						WT		No	No	No	11.8	14.8		Y	Y
355	HKT	M	37	0	Third	13.7	13	-0.0510949	Normal						WT		No	No	No		14	14.5	Y	Y
355	HKT	M	37	0	Second	13	13.1	0.00769231	Normal						WT		No	No	No		14	14.5	Y	Y
355	HKT	M	37	0	First	13	13.5	0.0384615	Normal						WT		No	No	No		14	14.5	Y	Y
356	HKT	F	34	0	First	11.7	14	0.196581	Normal		WT				WT		No	No	Yes		12.4	11.8	Y	N
356	HKT	F	34	0	Second	13	10	-0.230769	Normal		WT				WT		No	No	Yes		12.4	11.8	Y	Y
356	HKT	F	34	0	Third	11.4	12.4	0.0877193	Normal		WT				WT						12.4	11.8	Y	Y
357	HKT	F	14	0	Second	12.1	10.8	-0.107438	Normal		WT				WT		No	No	No		11.6		Y	Y
357	HKT	F	14	0	Third	11.1	12.3	0.108108	Normal		WT				WT		No	No	No		11.6		Y	Y
357	HKT	F	14	0	First	13.2	12.4	-0.0606061	Normal		WT				WT		No	No	No		11.6		Y	Y
358	HKT	F	12	0	Second	12.9	10.8	-0.162791	Normal		WT				WT		No	No	No	12.8	13.6	13.9	Y	Y
358	HKT	F	12	0	Third	12.7	12	-0.0551181	Normal		WT				WT		No	No	No	12.8	13.6	13.9	Y	Y
358	HKT	F	12	0	First	12.6	12.1	-0.0396825	Normal		WT				WT		No	No	No	12.8	13.6	13.9	Y	Y
359	HKT	F	3	7	Third	11.9	10	-0.159664	Normal		WT				WT		No	No	No	9.3	11.7	13.5	Y	Y
359	HKT	F	3	7	Second	11.4	9.6	-0.157895	Normal		WT				WT		No	No	No	9.3	11.7	13.5	Y	Y
359	HKT	F	3	7	First	10.9	10.2	-0.0642202	Normal		WT				WT		No	No	No	9.3	11.7	13.5	Y	Y
360	HKT	F	1	8	Second	10.1	9.9	-0.019802	Normal						UNKNOWN		No	No	No	10.1			Y	Y
360	HKT	F	1	8	Third	10.9	11.2	0.0275229	Normal						UNKNOWN		No	No	No	10.1			Y	Y
360	HKT	F	1	8	First	10.6	11.1	0.0471698	Normal						UNKNOWN		No	No	No	10.1			Y	Y
361	HKT	M	38	0	First	13.4	14	0.0447761	Deficient		HEMIZYGOTE				HEMI/HOMOZYGOTE		No	No	No	15.4	13.7	15.6	Y	Y
362	HKT	F	34	0	First	11.3	13.9	0.230088	Normal		WT				WT		No	No	No	14	15.3	15.2	Y	Y
362	HKT	F	34	0	Second	11.8	14.7	0.245763	Normal		WT				WT		No	No	No	14	15.3	15.2	Y	Y
363	HKT	F	11	0	First	11.5	10.9	-0.0521739	Normal	Intermediate	HETEROZYGOTE				HETEROZYGOTE		No	No	No	13	12.7	13.5	Y	Y
363	HKT	F	11	0	Second	13.1	13.3	0.0152672	Normal	Intermediate	HETEROZYGOTE				HETEROZYGOTE		No	No	No	13	12.7	13.5	Y	Y
364	HKT	F	7	0	First	16.1	10.7	-0.335404	Normal		HETEROZYGOTE				HETEROZYGOTE		No	No	No	12.9	12.5	10.7	Y	Y
364	HKT	F	7	0	Second	11.2	10.8	-0.0357143	Normal		HETEROZYGOTE				HETEROZYGOTE		No	No	No	12.9	12.5	10.7	Y	Y
365	HKT	M	3	0	First	9.8	8.9	-0.0918367	Normal						WT		No	No	No	10.4			Y	Y
365	HKT	M	3	0	Second	11	10.5	-0.0454545	Normal						WT		No	No	No	10.4			Y	Y
366	HKT	M	4	0	Second	10.8	10.2	-0.0555556	Normal						WT		No	No	No				Y	Y
366	HKT	M	4	0	First	9.7	12.3	0.268041	Normal						WT		No	No	No				Y	Y
367	HKT	M	49	0	Second	13.9	13.4	-0.0359712	Normal						WT		No	No	No	13.5	14.9		Y	Y
367	HKT	M	49	0	Third	14.4	14.5	0.00694444	Normal						WT		No	No	No	13.5	14.9		Y	Y
367	HKT	M	49	0	First	14.3	14.5	0.013986	Normal						WT		No	No	No	13.5	14.9		Y	Y
368	HKT	M	55	0	First	14.1	13.4	-0.0496454	Normal						WT		No	No	Yes	14.2			Y	Y
369	HKT	F	60	0	First	10.2	8.1	-0.205882	Normal		WT				WT		No	No	No	8.9	10.9		Y	Y
369	HKT	F	60	0	Second	9.3	9.8	0.0537634	Normal		WT				WT		No	No	No	8.9	10.9		Y	Y
370	HKT	F	1	3	First	11.3	10.9	-0.0353982	Normal		WT				WT		No	No	No	9.8			Y	Y
371	HKT	M	7	0	First	12.8	10.6	-0.171875	Normal						WT		No	No	No	12.7	12.4	12.7	Y	Y
371	HKT	M	7	0	Second	10.4	11.7	0.125	Normal						WT		No	No	No	12.7	12.4	12.7	Y	Y
372	HKT	M	16	0	First	12.9	11.5	-0.108527	Normal						WT		No	No	No		11.2		Y	Y
373	HKT	F	8	0	First	11.4	10.9	-0.0438596	Normal	Intermediate	HETEROZYGOTE				HETEROZYGOTE		No	No	No		9.9		Y	Y
374	HKT	M	13	0	First	14	12.2	-0.128571	Normal						WT		No	No	No				Y	Y
375	HKT	M	8	0	First	11.6	10.9	-0.0603448	Normal						WT		No	No	No			11.6	Y	Y
376	HKT	F	4	0	First	14	14.1	0.00714286	Normal		WT				WT		No	No	No		13.1		Y	Y
377	HKT	M	35	0	Third	12.6	12.1	-0.0396825	Normal						WT		No	No	No	12.9	12.9	13.1	Y	Y
377	HKT	M	35	0	Second	11.8	12	0.0169492	Normal						WT		No	No	Yes	12.9	12.9	13.1	Y	Y
377	HKT	M	35	0	First	12.1	12.4	0.0247934	Normal						WT		No	No	No	12.9	12.9	13.1	Y	Y
378	HKT	F	7	0	First	12.1	10.8	-0.107438	Normal		WT				WT		No	No	No	13	12.7	12.6	Y	Y
378	HKT	F	7	0	Second	11.5	11.5	0	Normal		WT				WT		No	No	No	13	12.7	12.6	Y	Y
378	HKT	F	7	0	Third	11.3	11.7	0.0353982	Normal		WT				WT		No	No	No	13	12.7	12.6	Y	Y
379	HKT	F	7	0	Second	11.1	11	-0.00900901	Normal		WT				WT		No	No	No	11.1	14	10	Y	Y
379	HKT	F	7	0	First	9.5	11.5	0.210526	Normal		WT				WT		No	No	No	11.1	14	10	Y	Y
380	HKT	M	5	0	Third	12.3	10.9	-0.113821	Normal						WT		No	No	No	11.6	12.3	12.5	Y	Y
380	HKT	M	5	0	Second	10.9	11.1	0.0183486	Normal						WT		No	No	No	11.6	12.3	12.5	Y	Y
380	HKT	M	5	0	First	10.3	10.5	0.0194175	Normal						WT		No	No	No	11.6	12.3	12.5	Y	Y
381	HKT	M	17	0	First	14.5	15.8	0.0896552	Normal						WT		No	No	No				Y	Y
382	HKT	M	7	0	First	11.2	10.9	-0.0267857	Normal						WT		No	No	No				Y	Y
383	HKT	M	4	0	First	9.6	11.7	0.21875	Normal						WT		No	No	No	11.3	10.5	12.9	Y	Y
384	HKT	M	11	0	First	10.1	9.2	-0.0891089	Deficient		WT	HEMIZYGOTE			HEMI/HOMOZYGOTE		No	No	No		10.3	11.3	Y	Y
385	HKT	F	50	0	Second	10.6	9.2	-0.132075	Normal	Intermediate	WT	HETEROZYGOTE		WT	HETEROZYGOTE	4.22249	No	No	No	10.8	11.2	11.2	Y	Y
385	HKT	F	50	0	First	10.9	10.6	-0.0275229	Normal	Intermediate	WT	HETEROZYGOTE		WT	HETEROZYGOTE	4.22249	No	No	No	10.8	11.2	11.2	Y	Y
386	HKT	M	13	0	First	10.1	9.7	-0.039604	Deficient		WT	HEMIZYGOTE		WT	HEMI/HOMOZYGOTE	0.390516	No	No	Yes	9.7	10.5	9.5	Y	Y
387	HKT	F	10	0	Second	9.6	9.8	0.0208333	Normal		WT	HETEROZYGOTE			HETEROZYGOTE	8.14497	No	No	No	9.8	11	11	Y	Y
387	HKT	F	10	0	First	11.6	9.7	-0.163793	Normal		WT	HETEROZYGOTE			HETEROZYGOTE	8.14497	No	No	No	9.8	11	11	Y	Y
387	HKT	F	10	0	Third	11	9.9	-0.1	Normal		WT	HETEROZYGOTE			HETEROZYGOTE	8.14497	No	No	No	9.8	11	11	Y	Y
388	HKT	F	5	0	Second	9.8	8.6	-0.122449	Normal		WT	WT			WT		No	No	No	10.2	10.5	9.3	Y	Y
388	HKT	F	5	0	First	10.7	9.7	-0.0934579	Normal		WT	WT			WT		No	No	No	10.2	10.5	9.3	Y	Y
388	HKT	F	5	0	Third	9	9.7	0.0777778	Normal		WT	WT			WT		No	No	No	10.2	10.5	9.3	Y	Y
389	HKT	F	17	0	First	11.8	11.5	-0.0254237	Normal		WT				WT		No	No	No				Y	Y
390	HKT	F	11	0	Third	12.2	11.5	-0.057377	Normal		WT				WT		No	No	No			12.6	Y	Y
390	HKT	F	11	0	Second	9.8	12.7	0.295918	Normal		WT				WT		No	No	No			12.6	Y	Y
390	HKT	F	11	0	First	12.5	10.9	-0.128	Normal		WT				WT		No	No	No			12.6	Y	N
391	HKT	M	5	0	Third	12.6	12.9	0.0238095	Normal						WT		No	No	No		12.7	11.2	Y	Y
391	HKT	M	5	0	First	11.6	12.3	0.0603448	Normal						WT		No	No	No		12.7	11.2	Y	Y
391	HKT	M	5	0	Second	12.1	12.6	0.0413223	Normal						WT		No	No	No		12.7	11.2	Y	Y
392	HKT	F	56	0	First	10.9	10.6	-0.0275229	Normal		WT				WT		No	No	Yes	11.1	11.5	11.1	Y	Y
393	HKT	M	6	0	First	11.3	8.4	-0.256637	Normal						WT		No	No	No		11.5	11.1	Y	Y
394	HKT	M	4	0	First	11.2	9.6	-0.142857	Normal						WT		No	No	No	12.2	11.4	11.1	Y	Y
395	HKT	M	22	0	First	14	13.8	-0.0142857	Normal						WT		No	No	No	15.3	13.8	13.6	Y	Y
395	HKT	M	22	0	Third	13.9	14	0.00719424	Normal						WT		No	No	No	15.3	13.8	13.6	Y	Y
395	HKT	M	22	0	Second	13.5	14.5	0.0740741	Normal						WT		No	No	No	15.3	13.8	13.6	Y	Y
396	HKT	F	70	0	Second	12.2	12.7	0.0409836	Normal		WT				WT		No	No	No	12.5	13.7	12.9	Y	Y
396	HKT	F	70	0	First	12.9	14.4	0.116279	Normal		WT				WT		No	No	No	12.5	13.7	12.9	Y	Y
397	HKT	F	53	0	First	13.9	13.3	-0.0431655	Normal		HETEROZYGOTE				HETEROZYGOTE		No	No	No				Y	Y
398	HKT	M	42	0	First	13.6	13.8	0.0147059	Normal						WT		No	No	No		14.4	15.6	Y	Y
399	HKT	M	32	0	Second	13	12.9	-0.00769231	Normal						WT		No	No	No	13.5	14.8		Y	Y
399	HKT	M	32	0	First	12.6	13.9	0.103175	Normal						WT		No	No	No	13.5	14.8		Y	Y
400	HKT	M	10	0	Third	13.9	11.7	-0.158273	Normal						WT		No	No	No	13.3	13	13	Y	Y
400	HKT	M	10	0	First	11.1	13.4	0.207207	Normal						WT		No	No	No	13.3	13	13	Y	Y
400	HKT	M	10	0	Second	12.9	12.9	0	Normal						WT		No	No	No	13.3	13	13	Y	Y
401	HKT	M	6	0	First	9.6	10.4	0.0833333	Normal						WT		No	No	No	11.3	10.6	9.8	Y	Y
401	HKT	M	6	0	Second	9.6	10.1	0.0520833	Normal						WT		No	No	No	11.3	10.6	9.8	Y	Y
402	HKT	F	4	0	First	12.1	10.7	-0.115702	Normal		WT				WT		No	No	Yes	12.2	11.1		Y	Y
402	HKT	F	4	0	Second	11.9	10.9	-0.0840336	Normal		WT				WT		No	No	No	12.2	11.1		Y	Y
403	HKT	F	2	0	First	10.1	10.8	0.0693069	Normal		WT				WT		No	No	No				Y	Y
403	HKT	F	2	0	Third	11	10.2	-0.0727273	Normal		WT				WT		No	No	No				Y	Y
403	HKT	F	2	0	Second	11.1	9.8	-0.117117	Normal		WT				WT		No	No	No				Y	Y
404	HKT	M	43	0	First	12.7	12.7	0	Normal						WT		No	No	No		13.3		Y	Y
405	HKT	F	2	0	First	10.9	10.2	-0.0642202	Normal		WT				WT		No	No	No				Y	Y
406	HKT	M	1	6	First	11.3	10.5	-0.0707965	Normal						WT		No	No	No		12.4		Y	Y
407	HKT	M	49	0	First	14	13.2	-0.0571429	Normal						WT		No	No	No	14.9		13.3	Y	Y
408	HKT	F	56	0	First	13.3	10.3	-0.225564	Normal		WT				WT		No	No	No		11.4	11.8	Y	Y
409	HKT	M	17	0	First	13.7	13.7	0	Normal						WT		No	No	No	12.2		13.2	Y	N
409	HKT	M	17	0	Third	13.3	14.3	0.075188	Normal						WT		No	No	No	12.2		13.2	Y	Y
409	HKT	M	17	0	Second	13.2	14.4	0.0909091	Normal						WT		No	No	No	12.2		13.2	Y	Y
410	HKT	M	12	0	Second	10.9	12.4	0.137615	Normal						WT		No	No	No				Y	Y
410	HKT	M	12	0	First	12.1	11	-0.0909091	Normal						WT		No	No	No				Y	N
411	HKT	M	10	0	First	11	11	0	Normal						WT		No	No	No	12.3	11.9	10	Y	Y
411	HKT	M	10	0	Second	9.9	10.2	0.030303	Normal						WT		No	No	No	12.3	11.9	10	Y	Y
412	HKT	F	11	0	Second	11.7	11.7	0	Normal		WT				WT		No	No	No				Y	Y
412	HKT	F	11	0	First	12.5	12.8	0.024	Normal		WT				WT		No	No	No				Y	Y
413	HKT	F	45	0	First	10.8	10.4	-0.037037	Normal		WT				WT		No	No	No	10.8	11.2	10	Y	N
414	HKT	M	7	0	Second	13.2	12.1	-0.0833333	Normal						WT		No	No	No	11.7	11.9	11.9	Y	Y
414	HKT	M	7	0	First	12	13.5	0.125	Normal						WT		No	No	No	11.7	11.9	11.9	Y	Y
415	HKT	M	28	0	Third	15	13.8	-0.08	Normal						WT		No	No	No	16.7	15		Y	Y
415	HKT	M	28	0	Second	14.9	14.8	-0.00671141	Normal						WT		No	No	No	16.7	15		Y	Y
415	HKT	M	28	0	First	14	14.7	0.05	Normal						WT		No	No	No	16.7	15		Y	Y
416	HKT	F	25	0	Second	13	11.8	-0.0923077	Normal		WT				WT		No	No	No	15.5	12.8	12.4	Y	Y
416	HKT	F	25	0	Third	12.1	11.9	-0.0165289	Normal		WT				WT		No	No	No	15.5	12.8	12.4	Y	Y
416	HKT	F	25	0	First	12.9	13.1	0.0155039	Normal		WT				WT		No	No	No	15.5	12.8	12.4	Y	Y
417	HKT	M	5	3	Third	17.5	10.2	-0.417143	Normal						WT		No	No	No	11.3	11.4	10.6	Y	Y
417	HKT	M	5	3	Second	11.5	10.5	-0.0869565	Normal						WT		No	No	No	11.3	11.4	10.6	Y	Y
417	HKT	M	5	3	First	10.2	10.9	0.0686275	Normal						WT		No	No	No	11.3	11.4	10.6	Y	Y
418	HKT	F	4	0	Second	12.1	11.5	-0.0495868	Normal		WT				WT		No	No	No	7.7	10.3	10.7	Y	Y
418	HKT	F	4	0	Third	10.7	10.7	0	Normal		WT				WT		No	No	No	7.7	10.3	10.7	Y	Y
418	HKT	F	4	0	First	9.8	11.8	0.204082	Normal		WT				WT		No	No	No	7.7	10.3	10.7	Y	Y
419	HKT	M	12	0	Second	11.9	11.5	-0.0336134	Normal						WT		No	No	No				Y	Y
419	HKT	M	12	0	First	10.9	12.6	0.155963	Normal						WT		No	No	No				Y	Y
420	HKT	M	9	0	Second	8.7	11.7	0.344828	Normal						WT		No	No	No	12	11.8	10.6	Y	Y
420	HKT	M	9	0	First	10.6	12.5	0.179245	Normal						WT		No	No	No	12	11.8	10.6	Y	N
421	HKT	F	8	0	Second	12.8	12.4	-0.03125	Normal		WT				WT		No	No	No	13	20.3	13	Y	Y
421	HKT	F	8	0	Third	12.2	12.5	0.0245902	Normal		WT				WT		No	No	No	13	20.3	13	Y	Y
421	HKT	F	8	0	First	12.4	12.8	0.0322581	Normal		WT				WT		No	No	No	13	20.3	13	Y	N
422	HKT	F	57	0	Second	11.4	10.6	-0.0701754	Normal		WT				WT		No	No	No	12.6	12	12.7	Y	Y
422	HKT	F	57	0	First	10.5	12.1	0.152381	Normal		WT				WT		No	No	No	12.6	12	12.7	Y	Y
422	HKT	F	57	0	Third	9.9	11.9	0.20202	Normal		WT				WT		No	No	No	12.6	12	12.7	Y	Y
423	HKT	F	11	0	Second	11.1	10	-0.0990991	Normal		HETEROZYGOTE				HETEROZYGOTE	5.84741	No	No	No	11.2	11.8	10.5	Y	Y
423	HKT	F	11	0	First	10.8	10	-0.0740741	Normal		HETEROZYGOTE				HETEROZYGOTE	5.84741	No	No	No	11.2	11.8	10.5	Y	Y
423	HKT	F	11	0	Third	9.9	9.3	-0.0606061	Normal		HETEROZYGOTE				HETEROZYGOTE	5.84741	No	No	No	11.2	11.8	10.5	Y	Y
424	HKT	M	8	0	Third	11.2	10.4	-0.0714286	Normal						WT		No	No	No	13	12.2	12.3	Y	Y
424	HKT	M	8	0	Second	11.8	11	-0.0677966	Normal						WT		No	No	No	13	12.2	12.3	Y	Y
424	HKT	M	8	0	First	12.3	12	-0.0243902	Normal						WT		No	No	No	13	12.2	12.3	Y	Y
425	HKT	F	2	7	First	11.4	10.9	-0.0438596	Normal	Intermediate	HETEROZYGOTE				HETEROZYGOTE		No	No	No				Y	Y
425	HKT	F	2	7	Third	11.1	11.5	0.036036	Normal	Intermediate	HETEROZYGOTE				HETEROZYGOTE		No	No	No				Y	Y
425	HKT	F	2	7	Second	9.2	10.4	0.130435	Normal	Intermediate	HETEROZYGOTE				HETEROZYGOTE		No	No	No				Y	Y
426	HKT	M	12	0	Third	10	9.1	-0.09	Deficient		HEMIZYGOTE				HEMI/HOMOZYGOTE		No	No	Yes	11.3	11.1	11.5	Y	Y
426	HKT	M	12	0	Second	11.3	10.8	-0.0442478	Deficient		HEMIZYGOTE				HEMI/HOMOZYGOTE		No	No	No	11.3	11.1	11.5	Y	Y
426	HKT	M	12	0	First	9.9	10	0.010101	Deficient		HEMIZYGOTE				HEMI/HOMOZYGOTE		No	No	No	11.3	11.1	11.5	Y	Y
427	HKT	F	63	0	First	11.1	11.1	0	Normal	Intermediate	HETEROZYGOTE				HETEROZYGOTE	3.85353	No	No	No	12.2	13.1	10.9	Y	Y
428	HKT	M	44	0	First	15.1	13.1	-0.13245	Normal						WT		No	No	No	15.2	12.6	13.6	Y	N
429	HKT	F	47	0	First	12.9	15.5	0.20155	Normal		WT				WT		No	No	No	14.3			Y	Y
430	HKT	M	18	0	First	13.5	12.8	-0.0518519	Normal						WT		No	No	No	14.3			Y	Y
431	HKT	F	20	0	First	9.5	9	-0.0526316	Normal		HETEROZYGOTE				HETEROZYGOTE	8.59573	No	No	No	13.4		11.6	Y	Y
432	HKT	F	13	0	Second	11.8	10.3	-0.127119	Normal		WT				WT		No	No	No	12.5	13	12.6	Y	Y
432	HKT	F	13	0	First	10.8	10.5	-0.0277778	Normal		WT				WT		No	No	No	12.5	13	12.6	Y	Y
432	HKT	F	13	0	Third	11	12.1	0.1	Normal		WT				WT		No	No	No	12.5	13	12.6	Y	Y
433	HKT	F	8	0	Second	11.1	9.7	-0.126126	Normal		HETEROZYGOTE				HETEROZYGOTE		No	No	No	11.2	12.3	12	Y	Y
433	HKT	F	8	0	Third	10.3	9.7	-0.0582524	Normal		HETEROZYGOTE				HETEROZYGOTE		No	No	No	11.2	12.3	12	Y	Y
433	HKT	F	8	0	First	10.2	10.3	0.00980392	Normal		HETEROZYGOTE				HETEROZYGOTE		No	No	No	11.2	12.3	12	Y	Y
434	HKT	F	4	0	Second	11.6	8.7	-0.25	Normal		HETEROZYGOTE				HETEROZYGOTE	5.96247	No	No	No	10.2	11.2	9.8	Y	Y
434	HKT	F	4	0	First	11.5	9.7	-0.156522	Normal		HETEROZYGOTE				HETEROZYGOTE	5.96247	No	No	No	10.2	11.2	9.8	Y	Y
435	HKT	F	50	0	Second	10.4	11.6	0.115385	Normal		WT				WT		No	No	No	12.1	12.6	12.1	Y	Y
435	HKT	F	50	0	First	10.5	10.6	0.00952381	Normal		WT				WT		No	No	No	12.1	12.6	12.1	Y	N
436	HKT	M	33	0	Second	11.5	12.3	0.0695652	Normal						WT		No	No	No	14	12.9	11.4	Y	Y
436	HKT	M	33	0	First	11.4	12.3	0.0789474	Normal						WT		No	No	No	14	12.9	11.4	Y	Y
437	HKT	F	27	0	First	12.5	12.3	-0.016	Normal		WT				WT		No	No	Yes	14.1	13.6	13.4	Y	Y
438	HKT	F	18	0	Third	10.7	11.6	0.0841121	Normal	Intermediate	HETEROZYGOTE				HETEROZYGOTE	4.06967	No	No	No	12.7	12.4	11	Y	Y
438	HKT	F	18	0	First	12.2	10.8	-0.114754	Normal	Intermediate	HETEROZYGOTE				HETEROZYGOTE	4.06967	No	No	No	12.7	12.4	11	Y	Y
438	HKT	F	18	0	Second	12.1	11	-0.0909091	Normal	Intermediate	HETEROZYGOTE				HETEROZYGOTE	4.06967	No	No	No	12.7	12.4	11	Y	Y
439	HKT	F	11	0	First	12.5	12.9	0.032	Normal		WT				WT		No	No	No	12.9		13.6	Y	Y
439	HKT	F	11	0	Second	11.4	12.3	0.0789474	Normal		WT				WT		No	No	No	12.9		13.6	Y	Y
440	HKT	F	9	0	First	11.9	11.4	-0.0420168	Normal		WT				WT		No	No	No	11.7	11.2	11.9	Y	Y
440	HKT	F	9	0	Second	10	10.3	0.03	Normal		WT				WT		No	No	No	11.7	11.2	11.9	Y	Y
440	HKT	F	9	0	Third	10.5	11.3	0.0761905	Normal		WT				WT		No	No	No	11.7	11.2	11.9	Y	Y
441	HKT	F	9	0	First	11.9	12.1	0.0168067	Normal		WT				WT		No	No	No	12.6	12.6	9.8	Y	Y
442	HKT	F	3	0	First	11.8	11.6	-0.0169492	Normal		WT				WT		No	No	No	12.2	23.8	11.2	Y	Y
443	HKT	M	65	0	Third	12.7	11.6	-0.0866142	Deficient		HEMIZYGOTE				HEMI/HOMOZYGOTE	0.889375	No	No	No	13	13.4	18.1	Y	Y
443	HKT	M	65	0	First	12	11.4	-0.05	Deficient		HEMIZYGOTE				HEMI/HOMOZYGOTE	0.889375	No	No	No	13	13.4	18.1	Y	Y
443	HKT	M	65	0	Second	11.2	12.7	0.133929	Deficient		HEMIZYGOTE				HEMI/HOMOZYGOTE	0.889375	No	No	No	13	13.4	18.1	Y	Y
444	HKT	F	54	0	First	13	11.5	-0.115385	Normal		WT				WT		No	No	No	13	14	13.1	Y	Y
444	HKT	F	54	0	Second	12.7	12.2	-0.0393701	Normal		WT				WT		No	No	No	13	14	13.1	Y	Y
444	HKT	F	54	0	Third	12.2	11.8	-0.0327869	Normal		WT				WT		No	No	No	13	14	13.1	Y	Y
445	HKT	M	29	0	First	14.2	11	-0.225352	Normal		WT				WT		No	No	No	14.4	14.8	13	Y	N
445	HKT	M	29	0	Third	15.6	13.8	-0.115385	Normal		WT				WT		No	No	No	14.4	14.8	13	Y	Y
445	HKT	M	29	0	Second	13.5	13.6	0.00740741	Normal		WT				WT		No	No	No	14.4	14.8	13	Y	Y
446	HKT	M	10	0	First	12.3	11.3	-0.0813008	Normal						WT		No	No	No	13	13.4	13.5	Y	Y
446	HKT	M	10	0	Third	12.2	12.1	-0.00819672	Normal						WT		No	No	No	13	13.4	13.5	Y	Y
446	HKT	M	10	0	Second	11.8	12.1	0.0254237	Normal						WT		No	No	No	13	13.4	13.5	Y	Y
447	HKT	M	2	5	Third	13	11.1	-0.146154	Normal						WT		No	No	No	13	13.4		Y	Y
447	HKT	M	2	5	First	12.5	12.1	-0.032	Normal						WT		No	No	No	13	13.4		Y	Y
447	HKT	M	2	5	Second	11.7	12.3	0.0512821	Normal						WT		No	No	No	13	13.4		Y	Y
448	HKT	F	29	0	First	11.8	10.1	-0.144068	Deficient		HETEROZYGOTE				HETEROZYGOTE		No	No	No	11.4	14.2		Y	Y
449	HKT	F	10	0	Second	13.1	11.3	-0.137405	Deficient		HOMOZYGOTE				HEMI/HOMOZYGOTE	0.879469	No	No	No	12.9	12	12.8	Y	Y
449	HKT	F	10	0	Third	11.7	10.2	-0.128205	Deficient		HOMOZYGOTE				HEMI/HOMOZYGOTE	0.879469	No	No	No	12.9	12	12.8	Y	Y
449	HKT	F	10	0	First	10.1	9.4	-0.0693069	Deficient		HOMOZYGOTE				HEMI/HOMOZYGOTE	0.879469	No	No	No	12.9	12	12.8	Y	Y
450	HKT	M	7	0	First	12.2	11.6	-0.0491803	Deficient		HEMIZYGOTE				HEMI/HOMOZYGOTE		No	No	No	12	11.7	12.8	Y	Y
450	HKT	M	7	0	Second	11.1	10.7	-0.036036	Deficient		HEMIZYGOTE				HEMI/HOMOZYGOTE		No	No	No	12	11.7	12.8	Y	Y
451	HKT	M	52	0	First	13.5	13.1	-0.0296296	Normal						WT		No	No	No	14.7	14.8	15.6	Y	Y
452	HKT	M	22	0	First	16.5	16	-0.030303	Normal						WT		No	No	No			16.2	Y	Y
453	HKT	F	18	0	First	11.6	11.6	0	Normal						UNKNOWN		No	No	No				Y	Y
454	HKT	F	39	0	First	12.8	11.2	-0.125	Normal		WT				WT		No	No	No	15.3	14.1		Y	Y
454	HKT	F	39	0	Second	14.4	13.8	-0.0416667	Normal		WT				WT		No	No	No	15.3	14.1		Y	Y
455	HKT	M	8	0	First	11.3	12	0.0619469	Normal						WT		No	No	No	12.2	12.1	10.9	Y	Y
456	HKT	M	3	0	Second	11.7	9.1	-0.222222	Normal						WT		No	No	No	11.2			Y	Y
456	HKT	M	3	0	First	9.3	10.3	0.107527	Normal						WT		No	No	No	11.2			Y	Y
457	HKT	M	54	0	Second	14.6	13	-0.109589	Normal						WT		No	No	No	14.8	11.4	14.9	Y	Y
457	HKT	M	54	0	First	14.5	13.8	-0.0482759	Normal						WT		No	No	No	14.8	11.4	14.9	Y	Y
458	HKT	F	43	0	Second	9.9	7.5	-0.242424	Normal		WT				WT		No	No	No	11.6	10.7	10	Y	Y
458	HKT	F	43	0	First	9.6	8.5	-0.114583	Normal		WT				WT		No	No	No	11.6	10.7	10	Y	Y
458	HKT	F	43	0	Third	10.5	11.1	0.0571429	Normal		WT				WT		No	No	No	11.6	10.7	10	Y	Y
459	HKT	M	25	0	First	14	13	-0.0714286	Normal						WT		No	No	No				Y	Y
459	HKT	M	25	0	Second	13.9	13.2	-0.0503597	Normal						WT		No	No	No				Y	Y
460	HKT	F	1	4	Second	12.1	9.1	-0.247934	Normal		WT				WT		No	No	No		10.5		Y	Y
460	HKT	F	1	4	Third	10.8	11.3	0.0462963	Normal		WT				WT		No	No	No		10.5		Y	Y
460	HKT	F	1	4	First	9.7	10.9	0.123711	Normal		WT				WT		No	No	No		10.5		Y	Y
461	HKT	M	12	0	First	12.7	12.8	0.00787402	Normal						WT		No	No	No	13	13.1	12.4	Y	Y
461	HKT	M	12	0	Second	12.2	12.7	0.0409836	Normal						WT		No	No	No	13	13.1	12.4	Y	Y
462	HKT	M	9	0	Third	12.2	10.7	-0.122951	Normal						WT		No	No	No	12.6	11.7	12.6	Y	Y
462	HKT	M	9	0	First	12.2	11.3	-0.0737705	Normal						WT		No	No	No	12.6	11.7	12.6	Y	Y
462	HKT	M	9	0	Second	11.5	12.8	0.113043	Normal						WT		No	No	No	12.6	11.7	12.6	Y	Y
463	HKT	F	50	0	First	13	10.5	-0.192308	Normal		WT				WT		No	No	Yes	11.9			Y	N
464	HKT	F	5	0	First	9.7	9.9	0.0206186	Normal		WT				WT		No	No	No	10.7	4.7	10.1	Y	Y
465	HKT	F	14	0	First	10.8	10.4	-0.037037	Normal		WT				WT		No	No	No				Y	Y
466	HKT	M	52	0	Second	15.5	14.3	-0.0774194	Normal						WT		No	No	No			16.7	Y	Y
466	HKT	M	52	0	First	15.6	16.1	0.0320513	Normal						WT		No	No	Yes			16.7	Y	Y
467	HKT	F	51	0	Third	14.5	13.7	-0.0551724	Normal		WT				WT		No	No	No	15.3	14.9	13	Y	Y
467	HKT	F	51	0	First	14.2	13.5	-0.0492958	Normal		WT				WT		No	No	No	15.3	14.9	13	Y	Y
467	HKT	F	51	0	Second	14.4	14.7	0.0208333	Normal		WT				WT		No	No	No	15.3	14.9	13	Y	Y
468	HKT	M	31	0	First	15.8	15.3	-0.0316456	Normal						WT		No	No	No		17.1	18.5	Y	Y
469	HKT	F	12	0	First	13.2	15	0.136364	Normal		WT				WT		No	No	No				Y	Y
470	HKT	F	13	0	Second	13.4	12.4	-0.0746269	Normal		WT				WT		No	No	No				Y	Y
470	HKT	F	13	0	First	12.9	12.2	-0.0542636	Normal		WT				WT		No	No	No				Y	Y
471	HKT	F	11	0	First	12.8	12.5	-0.0234375	Normal		WT				WT		No	No	No	12.1	13.6	11	Y	Y
471	HKT	F	11	0	Second	11.6	12.8	0.103448	Normal		WT				WT		No	No	No	12.1	13.6	11	Y	Y
472	HKT	F	3	0	Third	12.3	11.1	-0.097561	Normal		WT				WT		No	No	No		14.2		Y	Y
472	HKT	F	3	0	First	11.9	12.1	0.0168067	Normal		WT				WT		No	No	No		14.2		Y	Y
472	HKT	F	3	0	Second	10.7	11.8	0.102804	Normal		WT				WT		No	No	No		14.2		Y	Y
473	HKT	M	45	0	Third	12.2	9.6	-0.213115	Normal						WT		No	No	No	13.5	13.6	13.8	Y	Y
473	HKT	M	45	0	First	13.2	11.5	-0.128788	Normal						WT		No	No	No	13.5	13.6	13.8	Y	N
473	HKT	M	45	0	Second	12.4	11	-0.112903	Normal						WT		No	No	No	13.5	13.6	13.8	Y	Y
474	HKT	M	19	0	First	13	11.8	-0.0923077	Normal						WT		No	No	No	11.6	13.5	14.4	Y	Y
474	HKT	M	19	0	Second	11.9	12.6	0.0588235	Normal						WT		No	No	No	11.6	13.5	14.4	Y	Y
475	HKT	F	33	0	First	12.5	12.9	0.032	Normal		WT				WT		No	No	Yes	13.5	13.8	18	Y	Y
475	HKT	F	33	0	Second	12.2	13.2	0.0819672	Normal		WT				WT		No	No	Yes	13.5	13.8	18	Y	Y
476	HKT	M	1	0	Third	10.4	9.9	-0.0480769	Normal						WT		No	No	No	15.7			Y	Y
476	HKT	M	1	0	Second	9.4	9.2	-0.0212766	Normal						WT		No	No	No	15.7			Y	Y
476	HKT	M	1	0	First	9.1	9.7	0.0659341	Normal						WT		No	No	No	15.7			Y	Y
477	HKT	M	45	0	Second	12.2	12.5	0.0245902	Normal						WT		No	No	Yes	13.3	13.6	9.4	Y	Y
477	HKT	M	45	0	Third	11.6	12.2	0.0517241	Normal						WT		No	No	No	13.3	13.6	9.4	Y	Y
477	HKT	M	45	0	First	12.2	13.5	0.106557	Normal						WT		No	No	Yes	13.3	13.6	9.4	Y	Y
478	HKT	F	45	0	First	14.4	12.1	-0.159722	Normal		WT				WT		No	No	No	14.3	13.6	14.5	Y	Y
478	HKT	F	45	0	Second	11.3	12.2	0.079646	Normal		WT				WT		No	No	No	14.3	13.6	14.5	Y	Y
479	HKT	M	16	0	Second	13.6	13.4	-0.0147059	Normal						WT		No	No	No				Y	Y
479	HKT	M	16	0	First	14	14.9	0.0642857	Normal						WT		No	No	No				Y	Y
480	HKT	F	10	0	First	12.9	11.9	-0.0775194	Normal		WT				WT		No	No	No	13.8	13.7	12.3	Y	Y
480	HKT	F	10	0	Second	11.4	12.3	0.0789474	Normal		WT				WT		No	No	No	13.8	13.7	12.3	Y	Y
481	HKT	F	10	0	Second	12.2	11.8	-0.0327869	Normal		WT				WT		No	No	No	14.1	14.2	9.8	Y	Y
481	HKT	F	10	0	Third	12.9	12.8	-0.00775194	Normal		WT				WT		No	No	No	14.1	14.2	9.8	Y	Y
481	HKT	F	10	0	First	12.3	13	0.0569106	Normal		WT				WT		No	No	Yes	14.1	14.2	9.8	Y	Y
482	HKT	M	6	0	Third	11.9	10.4	-0.12605	Normal						WT		No	No	No	11.2	11.9	11.3	Y	Y
482	HKT	M	6	0	Second	9.8	10	0.0204082	Normal						WT		No	No	No	11.2	11.9	11.3	Y	Y
482	HKT	M	6	0	First	10.3	11.1	0.0776699	Normal						WT		No	No	No	11.2	11.9	11.3	Y	Y
483	HKT	M	5	0	Second	9.7	10	0.0309278	Normal						WT		No	No	No	14.6	12.2	12.5	Y	Y
483	HKT	M	5	0	First	11.7	12.1	0.034188	Normal						WT		No	No	No	14.6	12.2	12.5	Y	Y
483	HKT	M	5	0	Third	10.7	11.2	0.046729	Normal						WT		No	No	No	14.6	12.2	12.5	Y	Y
484	HKT	M	4	0	Third	11.6	12.1	0.0431034	Normal						WT		No	No	No	15.3	13.4	11.4	Y	Y
484	HKT	M	4	0	Second	11	11.6	0.0545455	Normal						WT		No	No	No	15.3	13.4	11.4	Y	Y
484	HKT	M	4	0	First	11	12.7	0.154545	Normal						WT		No	No	No	15.3	13.4	11.4	Y	Y
485	HKT	M	37	0	Third	13.3	12.6	-0.0526316	Normal						WT		No	No	No	12.4	14.1	14.4	Y	Y
485	HKT	M	37	0	First	13.3	12.9	-0.0300752	Normal						WT		No	No	No	12.4	14.1	14.4	Y	Y
485	HKT	M	37	0	Second	13	12.4	-0.0461538	Normal						WT		No	No	No	12.4	14.1	14.4	Y	Y
486	HKT	F	42	0	First	10.8	11.2	0.037037	Normal		WT				WT		No	No	No	11.7	11.2	10.6	Y	Y
486	HKT	F	42	0	Third	10.4	11.3	0.0865385	Normal		WT				WT		No	No	No	11.7	11.2	10.6	Y	Y
486	HKT	F	42	0	Second	10.8	8.5	-0.212963	Normal		WT				WT		No	No	No	11.7	11.2	10.6	Y	Y
487	HKT	M	3	2	Third	10.8	10.1	-0.0648148	Normal						WT		No	No	No			18.6	Y	Y
487	HKT	M	3	2	First	9.8	9.7	-0.0102041	Normal						WT		No	No	No			18.6	Y	Y
487	HKT	M	3	2	Second	10.2	10.6	0.0392157	Normal						WT		No	No	No			18.6	Y	Y
488	HKT	F	43	0	Second	13.4	13.1	-0.0223881	Normal		WT				WT		No	No	No	11.4	14.3	12.3	Y	Y
488	HKT	F	43	0	First	11.2	13.3	0.1875	Normal		WT				WT		No	No	No	11.4	14.3	12.3	Y	Y
489	HKT	M	63	0	Second	12.2	10.4	-0.147541	Normal						WT		No	No	Yes	12.4	11.6		Y	Y
489	HKT	M	63	0	Third	11.3	11.3	0	Normal						WT		No	No	No	12.4	11.6		Y	Y
489	HKT	M	63	0	First	9.8	10.2	0.0408163	Normal						WT		No	No	No	12.4	11.6		Y	Y
490	HKT	F	56	0	Second	10.7	8	-0.252336	Normal	Intermediate	HETEROZYGOTE				HETEROZYGOTE	2.82846	No	No	No	11	11.4		Y	Y
490	HKT	F	56	0	First	11.9	10.7	-0.10084	Normal	Intermediate	HETEROZYGOTE				HETEROZYGOTE	2.82846	No	No	No	11	11.4		Y	Y
490	HKT	F	56	0	Third	10.3	11.7	0.135922	Normal	Intermediate	HETEROZYGOTE				HETEROZYGOTE	2.82846	No	No	No	11	11.4		Y	Y
491	HKT	M	37	0	Second	10.1	9	-0.108911	Deficient		HEMIZYGOTE				HEMI/HOMOZYGOTE	0.463904	No	No	No	10.3	9.6		Y	Y
491	HKT	M	37	0	First	11.1	10.9	-0.018018	Deficient		HEMIZYGOTE				HEMI/HOMOZYGOTE	0.463904	No	No	No	10.3	9.6		Y	Y
492	HKT	M	16	0	First	11.8	11.1	-0.059322	Normal						WT		No	No	No	11.1	11.7		Y	N
493	HKT	M	16	0	Second	11.7	11.5	-0.017094	Normal						WT		No	No	No	13.2	13.8		Y	Y
493	HKT	M	16	0	First	12.1	12.6	0.0413223	Normal						WT		No	No	No	13.2	13.8		Y	Y
493	HKT	M	16	0	Third	10.5	12	0.142857	Normal						WT		No	No	No	13.2	13.8		Y	Y
494	HKT	M	12	0	Third	12.6	13.4	0.0634921	Normal						WT		No	No	No	13.2	13.8	12	Y	Y
494	HKT	M	12	0	First	12.8	13.7	0.0703125	Normal						WT					13.2	13.8	12	Y	Y
494	HKT	M	12	0	Second	11.5	13.5	0.173913	Normal						WT		No	No	No	13.2	13.8	12	Y	Y
495	HKT	F	10	0	Second	11.9	9.7	-0.184874	Normal		WT				WT		No	No	No	12.7	12.9	12.8	Y	Y
495	HKT	F	10	0	Third	12.5	12.1	-0.032	Normal		WT				WT		No	No	No	12.7	12.9	12.8	Y	Y
495	HKT	F	10	0	First	11.4	12.2	0.0701754	Normal		WT				WT					12.7	12.9	12.8	Y	Y
496	HKT	M	36	0	First	10.7	13.7	0.280374	Normal						WT		No	No	No	15.8	14.3		Y	Y
497	HKT	F	37	0	First	11.4	10.1	-0.114035	Normal	Intermediate	HETEROZYGOTE				HETEROZYGOTE	4.09229	No	No	No	11.5	11.9	12.7	Y	Y
497	HKT	F	37	0	Second	10.1	9.2	-0.0891089	Normal	Intermediate	HETEROZYGOTE				HETEROZYGOTE	4.09229	No	No	No	11.5	11.9	12.7	Y	Y
497	HKT	F	37	0	Third	11.4	10.9	-0.0438596	Normal	Intermediate	HETEROZYGOTE				HETEROZYGOTE	4.09229	No	No	No	11.5	11.9	12.7	Y	Y
498	HKT	M	12	0	First	14.2	13	-0.084507	Normal						WT		No	No	No	13.8	14.1	15.3	Y	Y
498	HKT	M	12	0	Second	14	14.5	0.0357143	Normal						WT		No	No	No	13.8	14.1	15.3	Y	Y
498	HKT	M	12	0	Third	13.5	14.4	0.0666667	Normal						WT		No	No	No	13.8	14.1	15.3	Y	Y
499	HKT	M	47	0	Second	10.7	10.8	0.00934579	Normal						WT		No	No	No	12.2	13.3	12.1	Y	Y
499	HKT	M	47	0	First	10	10.2	0.02	Normal						WT		No	No	No	12.2	13.3	12.1	Y	Y
500	HKT	F	49	0	Second	12.4	11.5	-0.0725806	Normal		WT				WT		No	No	No	13.2	12.7	13.1	Y	Y
500	HKT	F	49	0	Third	12	11.4	-0.05	Normal		WT				WT		No	No	No	13.2	12.7	13.1	Y	Y
500	HKT	F	49	0	First	11.7	12	0.025641	Normal		WT				WT		No	No	Yes	13.2	12.7	13.1	Y	Y
501	HKT	M	2	9	Third	10.9	10.6	-0.0275229	Normal						WT		No	No	No	12.7	13.3		Y	Y
501	HKT	M	2	9	Second	11.1	11.7	0.0540541	Normal						WT		No	No	No	12.7	13.3		Y	Y
501	HKT	M	2	9	First	8.6	11.6	0.348837	Normal						WT		No	No	No	12.7	13.3		Y	Y
502	HKT	M	16	0	Second	14.8	13.9	-0.0608108	Normal						WT		No	No	No				Y	Y
502	HKT	M	16	0	First	14.1	16.2	0.148936	Normal						WT		No	No	No				Y	Y
503	HKT	M	14	0	Second	12.4	11.5	-0.0725806	Normal						WT		No	No	No				Y	Y
503	HKT	M	14	0	First	13.1	12.5	-0.0458015	Normal						WT		No	No	No				Y	Y
504	HKT	M	65	0	First	12.2	10.8	-0.114754	Deficient		HEMIZYGOTE				HEMI/HOMOZYGOTE	0.740188	No	No	No	12.6	11.8	13.8	Y	Y
504	HKT	M	65	0	Second	11.5	10.9	-0.0521739	Deficient		HEMIZYGOTE				HEMI/HOMOZYGOTE	0.740188	No	No	No	12.6	11.8	13.8	Y	Y
505	HKT	F	63	0	Second	12	10.9	-0.0916667	Normal		HETEROZYGOTE				HETEROZYGOTE	4.3579	No	No	No	12.5	13.8	11.9	Y	Y
505	HKT	F	63	0	Third	12.1	12.6	0.0413223	Normal		HETEROZYGOTE				HETEROZYGOTE	4.3579	No	No	No	12.5	13.8	11.9	Y	Y
505	HKT	F	63	0	First	10.3	12.5	0.213592	Normal		HETEROZYGOTE				HETEROZYGOTE	4.3579	No	No	No	12.5	13.8	11.9	Y	Y
506	HKT	F	7	0	Second	11.2	10.4	-0.0714286	Normal		HETEROZYGOTE				HETEROZYGOTE	4.6462	No	No	No	13.5	13.2	12.2	Y	Y
506	HKT	F	7	0	First	11.6	10.8	-0.0689655	Normal		HETEROZYGOTE				HETEROZYGOTE	4.6462	No	No	No	13.5	13.2	12.2	Y	Y
506	HKT	F	7	0	Third	12	12	0	Normal		HETEROZYGOTE				HETEROZYGOTE	4.6462	No	No	No	13.5	13.2	12.2	Y	Y
507	HKT	M	3	0	Second	11.2	9.9	-0.116071	Normal						WT		No	No	No		11.2	12.1	Y	Y
507	HKT	M	3	0	First	10	11.6	0.16	Normal						WT		No	No	No		11.2	12.1	Y	Y
508	HKT	F	1	2	Second	9.7	7.9	-0.185567	Normal		HETEROZYGOTE				HETEROZYGOTE		No	No	No	10		14.8	Y	Y
508	HKT	F	1	2	First	10.1	9.3	-0.0792079	Normal		HETEROZYGOTE				HETEROZYGOTE		No	No	No	10		14.8	Y	Y
508	HKT	F	1	2	Third	10.3	9.7	-0.0582524	Normal		HETEROZYGOTE				HETEROZYGOTE		No	No	No	10		14.8	Y	Y
509	HKT	F	47	0	First	12.5	11.3	-0.096	Normal		WT				WT		No	No	No				Y	Y
510	HKT	M	16	0	First	12.7	12.1	-0.0472441	Normal						WT		No	No	No		13		Y	Y
510	HKT	M	16	0	Second	10.7	12.7	0.186916	Normal						WT		No	No	No		13		Y	Y
511	HKT	M	67	0	Second	10	10.6	0.06	Normal						WT		No	No	No			12	Y	Y
511	HKT	M	67	0	First	11.5	12.3	0.0695652	Normal						WT		No	No	No			12	Y	Y
512	HKT	F	62	0	First	12.8	11.8	-0.078125	Normal	Intermediate	HETEROZYGOTE				HETEROZYGOTE		No	No	No	14.3		13.5	Y	Y
512	HKT	F	62	0	Second	10.3	11.3	0.0970874	Normal	Intermediate	HETEROZYGOTE				HETEROZYGOTE		No	No	No	14.3		13.5	Y	Y
513	HKT	M	26	0	First	13.6	12.2	-0.102941	Normal						WT		No	No	No	14.9			Y	N
514	HKT	F	18	0	First	11.8	10.4	-0.118644	Normal		HETEROZYGOTE				HETEROZYGOTE	4.30113	No	No	No	11.5	12.1	12.4	Y	Y
514	HKT	F	18	0	Second	11.9	11.1	-0.0672269	Normal		HETEROZYGOTE				HETEROZYGOTE	4.30113	No	No	No	11.5	12.1	12.4	Y	Y
515	HKT	M	6	0	Second	11.3	10.4	-0.079646	Normal						WT		No	No	No			12.3	Y	Y
515	HKT	M	6	0	First	10.9	10.7	-0.0183486	Normal						WT							12.3	Y	Y
516	HKT	F	3	0	First	10.9	10.4	-0.0458716	Normal		WT				WT		No	No	No	10.6			Y	Y
517	HKT	F	38	0	First	12.3	11.6	-0.0569106	Normal		HETEROZYGOTE				HETEROZYGOTE	4.22748	No	No	No	13.1	14.1		Y	Y
518	HKT	F	17	0	First	12.9	12.5	-0.0310078	Deficient		HETEROZYGOTE				HETEROZYGOTE	2.69111	No	No	No	12.8	14.2	14.2	Y	N
519	HKT	M	13	0	First	13.3	12.5	-0.0601504	Normal						WT		No	No	No	13.8	14.1	12.3	Y	Y
520	HKT	M	4	0	First	11.7	11.1	-0.0512821	Deficient		HEMIZYGOTE				HEMI/HOMOZYGOTE	0.985992	No	No	No	11	12.5	13	Y	Y
521	HKT	M	1	0	First	11	11.5	0.0454545	Normal						WT		No	No	No	11.7			Y	Y
522	HKT	M	47	0	Second	13.6	14.4	0.0588235	Normal						WT		No	No	No		14.7	15.1	Y	Y
522	HKT	M	47	0	Third	13	14	0.0769231	Normal						WT		No	No	No		14.7	15.1	Y	Y
522	HKT	M	47	0	First	12.9	14.1	0.0930233	Normal						WT		No	No	No		14.7	15.1	Y	Y
523	HKT	F	43	0	Second	12.4	12.1	-0.0241935	Normal		WT				WT		No	No	No		13.5	9.9	Y	Y
523	HKT	F	43	0	First	11.1	13.6	0.225225	Normal		WT				WT		No	No	No		13.5	9.9	Y	Y
524	HKT	M	12	0	Second	12.1	10.7	-0.115702	Normal						WT		No	No	No	11.6	12	12.4	Y	Y
524	HKT	M	12	0	First	11.3	11	-0.0265487	Normal						WT		No	No	No	11.6	12	12.4	Y	Y
525	HKT	M	59	0	First	16.5	12.5	-0.242424	Normal						WT		No	No	Yes	15.2	13.9	13.2	Y	Y
526	HKT	F	56	0	Second	11.3	9.9	-0.123894	Normal	Intermediate	HETEROZYGOTE				HETEROZYGOTE	3.70914	No	No	No	12.6	11.4	8.5	Y	Y
526	HKT	F	56	0	First	9.4	8.8	-0.0638298	Normal	Intermediate	HETEROZYGOTE				HETEROZYGOTE	3.70914	No	No	No	12.6	11.4	8.5	Y	Y
527	HKT	F	11	0	Third	10.4	9.4	-0.0961538	Normal		WT				WT		No	No	No	12	11.1	11.4	Y	Y
527	HKT	F	11	0	First	10.2	9.6	-0.0588235	Normal		WT				WT		No	No	No	12	11.1	11.4	Y	Y
527	HKT	F	11	0	Second	11.2	10.8	-0.0357143	Normal		WT				WT		No	No	No	12	11.1	11.4	Y	Y
528	HKT	F	8	0	Third	12.3	10.2	-0.170732	Normal		WT				WT		No	No	No	13.1	11.8	13.4	Y	Y
528	HKT	F	8	0	Second	11.3	9.7	-0.141593	Normal		WT				WT		No	No	No	13.1	11.8	13.4	Y	Y
528	HKT	F	8	0	First	11.7	10.3	-0.119658	Normal		WT				WT		No	No	No	13.1	11.8	13.4	Y	Y
529	HKT	M	7	0	First	9.4	9.2	-0.0212766	Normal						WT		No	No	No	7.4	8.6	9.6	Y	Y
529	HKT	M	7	0	Third	10.9	10.7	-0.0183486	Normal						WT		No	No	No	7.4	8.6	9.6	Y	Y
529	HKT	M	7	0	Second	9.4	11.3	0.202128	Normal						WT		No	No	No	7.4	8.6	9.6	Y	Y
530	HKT	M	47	0	First	11.1	11.2	0.00900901	Normal						WT		No	No	No	12.6	10.7		Y	Y
531	HKT	F	43	0	Second	11	10.6	-0.0363636	Normal	Intermediate	HETEROZYGOTE				HETEROZYGOTE	2.35563	No	No	No	12.2	12	13	Y	Y
531	HKT	F	43	0	First	12.2	9.7	-0.204918	Normal	Intermediate	HETEROZYGOTE				HETEROZYGOTE	2.35563	No	No	No	12.2	12	13	Y	Y
532	HKT	F	12	0	Second	9.4	9.2	-0.0212766	Normal		HETEROZYGOTE				HETEROZYGOTE	14.4934	No	No	No	10.4	11	10.7	Y	Y
532	HKT	F	12	0	First	10.5	10.6	0.00952381	Normal		HETEROZYGOTE				HETEROZYGOTE	14.4934	No	No	No	10.4	11	10.7	Y	Y
533	HKT	M	8	0	Third	12.6	11.3	-0.103175	Normal						WT		No	No	No	12.6	10.7	12.3	Y	Y
533	HKT	M	8	0	Second	11.2	11.8	0.0535714	Normal						WT		No	No	No	12.6	10.7	12.3	Y	Y
533	HKT	M	8	0	First	13.6	12.6	-0.0735294	Normal						WT		No	No	No	12.6	10.7	12.3	Y	Y
534	HKT	F	31	0	First	12.7	12	-0.0551181	Normal		WT				WT		No	No	No	12.2	12.6	14.1	Y	Y
534	HKT	F	31	0	Second	11.2	11.1	-0.00892857	Normal		WT				WT		No	No	No	12.2	12.6	14.1	Y	Y
534	HKT	F	31	0	Third	10.2	12.3	0.205882	Normal		WT				WT		No	No	No	12.2	12.6	14.1	Y	Y
535	HKT	M	41	0	Third	15.1	14.2	-0.0596026	Normal						WT		No	No	No	14.6	14.7	15.8	Y	Y
535	HKT	M	41	0	First	13.9	13.5	-0.028777	Normal						WT		No	No	No	14.6	14.7	15.8	Y	Y
535	HKT	M	41	0	Second	12.7	13	0.023622	Normal						WT		No	No	No	14.6	14.7	15.8	Y	Y
536	HKT	F	12	0	Third	12.6	11.6	-0.0793651	Normal		WT				WT		No	No	No	13.5	12.7	12.3	Y	Y
536	HKT	F	12	0	Second	12	12.1	0.00833333	Normal		WT				WT		No	No	No	13.5	12.7	12.3	Y	Y
536	HKT	F	12	0	First	12.4	12.9	0.0403226	Normal		WT				WT		No	No	No	13.5	12.7	12.3	Y	Y
537	HKT	F	7	0	Second	11.1	10.4	-0.0630631	Normal		WT				WT		No	No	No	11.7	12.4	11	Y	Y
537	HKT	F	7	0	First	10.4	10.2	-0.0192308	Normal		WT				WT		No	No	No	11.7	12.4	11	Y	Y
537	HKT	F	7	0	Third	9.8	10.2	0.0408163	Normal		WT				WT		No	No	No	11.7	12.4	11	Y	Y
538	HKT	M	3	0	First	10.4	8.8	-0.153846	Normal						WT		No	No	No	6.6	14.2		Y	Y
538	HKT	M	3	0	Second	10	10.4	0.04	Normal						WT		No	No	No	6.6	14.2		Y	Y
538	HKT	M	3	0	Third	9.8	10.5	0.0714286	Normal						WT		No	No	No	6.6	14.2		Y	Y
539	HKT	M	33	0	First	12.8	10.7	-0.164063	Normal						WT		No	No	No	13.3		12.8	Y	Y
539	HKT	M	33	0	Third	12.2	12.5	0.0245902	Normal						WT		No	No	No	13.3		12.8	Y	Y
539	HKT	M	33	0	Second	11.1	12.7	0.144144	Normal						WT		No	No	No	13.3		12.8	Y	Y
540	HKT	F	11	0	First	11.6	11.7	0.00862069	Normal		WT				WT		No	No	No	12.1	13.2	11.6	Y	Y
540	HKT	F	11	0	Second	11.4	11.7	0.0263158	Normal		WT				WT		No	No	No	12.1	13.2	11.6	Y	Y
541	HKT	F	9	0	Third	10.6	10	-0.0566038	Normal		WT				WT		No	No	No	11.8	12.5	10.3	Y	Y
541	HKT	F	9	0	First	9.3	10	0.0752688	Normal		WT				WT		No	No	No	11.8	12.5	10.3	Y	Y
541	HKT	F	9	0	Second	8.8	10.4	0.181818	Normal		WT				WT		No	No	No	11.8	12.5	10.3	Y	Y
542	HKT	M	5	0	First	11.8	8	-0.322034	Normal						WT		No	No	No	11.5	12.7	10.7	Y	Y
542	HKT	M	5	0	Second	11.1	10.1	-0.0900901	Normal						WT		No	No	No	11.5	12.7	10.7	Y	Y
542	HKT	M	5	0	Third	10.5	10.2	-0.0285714	Normal						WT		No	No	No	11.5	12.7	10.7	Y	Y
543	HKT	M	12	0	Second	11.1	11.3	0.018018	Normal						WT		No	No	No	14.6	15.1		Y	Y
543	HKT	M	12	0	First	12.1	13.3	0.0991736	Normal						WT		No	No	No	14.6	15.1		Y	Y
544	HKT	F	7	0	First	14	12.7	-0.0928571	Normal		WT				WT		No	No	No	14	13.2	12.9	Y	Y
544	HKT	F	7	0	Second	12.4	12.5	0.00806452	Normal		WT				WT		No	No	No	14	13.2	12.9	Y	Y
545	HKT	M	36	0	First	13.4	14	0.0447761	Normal						WT		No	No	No	14.5	13.9	15.4	Y	Y
546	HKT	F	35	0	First	13.2	12.3	-0.0681818	Normal		WT				WT		No	No	No	11.5	13.6		Y	Y
547	HKT	M	6	0	First	11.9	11.5	-0.0336134	Normal						WT		No	No	No	12.1	12.8	12.8	Y	Y
547	HKT	M	6	0	Second	10.5	11.6	0.104762	Normal						WT		No	No	No	12.1	12.8	12.8	Y	Y
548	HKT	M	6	0	First	11.6	12	0.0344828	Normal						WT		No	No	No	12.8	12.6		Y	Y
549	HKT	M	4	0	First	11.4	10.8	-0.0526316	Normal	Intermediate					WT		No	No	No		11.7		Y	Y
550	HKT	M	65	0	Second	10.7	13.1	0.224299	Deficient		HEMIZYGOTE				HEMI/HOMOZYGOTE	1.04716	No	No	No	13.1	10.8		Y	N
550	HKT	M	65	0	First	11.8	13.5	0.144068	Deficient		HEMIZYGOTE				HEMI/HOMOZYGOTE	1.04716	No	No	No	13.1	10.8		Y	Y
551	HKT	F	54	0	Third	11.6	10.2	-0.12069	Normal		WT				WT		No	No	No	11.9	12.8		Y	Y
551	HKT	F	54	0	First	11	10.6	-0.0363636	Normal		WT				WT		No	No	No	11.9	12.8		Y	Y
551	HKT	F	54	0	Second	11.4	12.7	0.114035	Normal		WT				WT		No	No	No	11.9	12.8		Y	Y
552	HKT	M	7	0	Third	10.3	10.6	0.0291262	Normal						WT		No	No	No	12	12.7	9.9	Y	Y
552	HKT	M	7	0	Second	10.1	10.8	0.0693069	Normal						WT		No	No	No	12	12.7	9.9	Y	Y
552	HKT	M	7	0	First	10.9	12.3	0.12844	Normal						WT		No	No	No	12	12.7	9.9	Y	Y
553	HKT	M	5	0	Second	12.7	12.8	0.00787402	Normal						WT		No	No	No	12.5	12.1		Y	Y
553	HKT	M	5	0	Third	11.1	11.5	0.036036	Normal						WT		No	No	No	12.5	12.1		Y	Y
553	HKT	M	5	0	First	10.4	11.8	0.134615	Normal						WT		No	No	No	12.5	12.1		Y	Y
554	HKT	M	1	0	Third	9	7.9	-0.122222	Normal						WT		No	No	No	9		9.6	Y	Y
554	HKT	M	1	0	First	8	8.7	0.0875	Normal						WT		No	No	No	9		9.6	Y	Y
554	HKT	M	1	0	Second	6.5	8.6	0.323077	Normal						WT		No	No	No	9		9.6	Y	Y
555	HKT	F	44	0	First	13.3	13.2	-0.0075188	Normal		WT				WT		No	No	No	13.6			Y	Y
555	HKT	F	44	0	Second	13.3	14	0.0526316	Normal		WT				WT		No	No	No	13.6			Y	Y
556	HKT	M	7	0	First	12.9	12.7	-0.0155039	Normal						WT		No	No	No	12.4	13.1	14	Y	Y
556	HKT	M	7	0	Second	11.6	13	0.12069	Normal						WT		No	No	No	12.4	13.1	14	Y	Y
557	HKT	M	30	0	First	13.2	12.8	-0.030303	Normal						WT		No	No	No	13.7	14.1	13.4	Y	N
557	HKT	M	30	0	Second	12.8	14.2	0.109375	Normal						WT		No	No	No	13.7	14.1	13.4	Y	Y
558	HKT	F	40	0	Second	12.1	10.8	-0.107438	Normal		WT				WT		No	No	No	12.9	14	14	Y	Y
558	HKT	F	40	0	First	11.4	13.8	0.210526	Normal		WT				WT		No	No	No	12.9	14	14	Y	Y
559	HKT	F	3	6	Second	11	10.1	-0.0818182	Normal		WT				WT		No	No	No	10.3	11.1	18.7	Y	Y
559	HKT	F	3	6	First	11.2	10.5	-0.0625	Normal		WT				WT		No	No	No	10.3	11.1	18.7	Y	Y
560	HKT	F	9	0	First	10.7	11	0.0280374	Normal		WT				WT		No	No	No	11.3		10.6	Y	Y
561	HKT	F	6	0	Second	10.3	9.1	-0.116505	Normal		WT				WT		No	No	No	10.1		10.5	Y	Y
561	HKT	F	6	0	First	10.2	9.2	-0.0980392	Normal		WT				WT		No	No	Yes	10.1		10.5	Y	Y
562	HKT	M	4	0	Second	12.2	10.3	-0.155738	Normal						WT		No	No	No				Y	Y
562	HKT	M	4	0	First	9.8	11	0.122449	Normal						WT		No	No	No				Y	Y
563	HKT	F	11	0	First	11	10.6	-0.0363636	Normal	Intermediate	WT			HETEROZYGOTE	HETEROZYGOTE		No	No	No		12	11.9	Y	Y
564	HKT	M	7	0	First	11.3	9.6	-0.150442	Deficient		WT			HEMIZYGOTE	HEMI/HOMOZYGOTE	1.50009	No	No	No	10.9	12.4	11.1	Y	Y
565	HKT	F	50	0	First	11.5	12.2	0.0608696	Normal		HETEROZYGOTE				HETEROZYGOTE		No	No	No	12.8	12.9	13.3	Y	Y
566	HKT	F	9	0	First	12.3	11.2	-0.0894309	Deficient		HOMOZYGOTE				HEMI/HOMOZYGOTE	0.719593	No	No	No	11.4	12	11.9	Y	Y
567	HKT	M	5	0	First	12.6	11.1	-0.119048	Normal						WT		No	No	No	12	12.6	12.5	Y	Y
567	HKT	M	5	0	Second	10.1	9.7	-0.039604	Normal						WT		No	No	No	12	12.6	12.5	Y	Y
568	HKT	F	14	0	Second	11.9	11	-0.0756303	Deficient		HOMOZYGOTE				HEMI/HOMOZYGOTE	0.770864	No	No	No	11.9	11.6	10.8	Y	Y
568	HKT	F	14	0	First	11.1	10.3	-0.0720721	Deficient		HOMOZYGOTE				HEMI/HOMOZYGOTE	0.770864	No	No	No	11.9	11.6	10.8	Y	Y
569	HKT	F	10	0	First	12.3	9.7	-0.211382	Normal		WT				WT		No	No	No	12.2	12	11	Y	Y
570	HKT	M	56	0	First	12.8	12.1	-0.0546875	Deficient		WT			HEMIZYGOTE	HEMI/HOMOZYGOTE	1.76278	No	No	No	11.7	11.8	12.5	Y	Y
570	HKT	M	56	0	Second	11.1	12.6	0.135135	Deficient		WT			HEMIZYGOTE	HEMI/HOMOZYGOTE	1.76278	No	No	No	11.7	11.8	12.5	Y	Y
571	HKT	F	55	0	First	12.4	11.6	-0.0645161	Normal		WT			WT	WT		No	No	No	12.7	13.8	13	Y	Y
572	HKT	M	20	0	First	12.2	15.6	0.278689	Normal						WT		No	No	Yes	14.8	15.2		Y	Y
573	HKT	M	6	0	First	11.7	11	-0.0598291	Deficient		HEMIZYGOTE				HEMI/HOMOZYGOTE	0.566517	No	No	No		11.3	12.7	Y	Y
574	HKT	F	43	0	First	11	12.5	0.136364	Normal		WT				WT		No	No	No		13.8	12.3	Y	Y
575	HKT	F	25	0	Second	11.1	9.5	-0.144144	Normal		WT				WT		No	No	No	11.5	11.8	11.4	Y	Y
575	HKT	F	25	0	First	10.9	11.1	0.0183486	Normal		WT				WT		No	No	Yes	11.5	11.8	11.4	Y	Y
575	HKT	F	25	0	Third	9.6	10	0.0416667	Normal		WT				WT		No	No	No	11.5	11.8	11.4	Y	Y
576	HKT	M	10	0	Second	11	9.5	-0.136364	Normal						WT		No	No	No	11.6	11.1	10.4	Y	Y
576	HKT	M	10	0	First	10.6	9.8	-0.0754717	Normal						WT		No	No	No	11.6	11.1	10.4	Y	Y
576	HKT	M	10	0	Third	10.4	11.1	0.0673077	Normal						WT		No	No	No	11.6	11.1	10.4	Y	Y
577	HKT	F	5	0	First	12.1	10.6	-0.123967	Normal		WT				WT		No	No	No	11.8	11.7	12.8	Y	Y
578	HKT	M	1	2	First	9.6	9	-0.0625	Not performed		WT				WT		No	No	No			10.6	Y	Y
579	HKT	F	33	0	Second	10.7	10.1	-0.0560748	Normal	Intermediate	WT			WT	WT		No	No	No	11.1	11.5	9.8	Y	Y
579	HKT	F	33	0	First	9.4	9.2	-0.0212766	Normal	Intermediate	WT			WT	WT		No	No	No	11.1	11.5	9.8	Y	Y
579	HKT	F	33	0	Third	10.4	9.4	-0.0961538	Normal	Intermediate	WT			WT	WT		No	No	No	11.1	11.5	9.8	Y	Y
580	HKT	F	12	0	First	11.6	10.5	-0.0948276	Normal		WT				WT		No	No	No	12.3	12	11.8	Y	Y
580	HKT	F	12	0	Second	10.6	10.6	0	Normal		WT				WT		No	No	No	12.3	12	11.8	Y	Y
581	HKT	F	10	0	Second	8.7	8.1	-0.0689655	Normal		WT				WT		No	No	No	12.3	10.4	11	Y	Y
581	HKT	F	10	0	First	9.6	9.6	0	Normal		WT				WT		No	No	No	12.3	10.4	11	Y	Y
581	HKT	F	10	0	Third	8.3	9.7	0.168675	Normal		WT				WT		No	No	No	12.3	10.4	11	Y	Y
582	HKT	M	7	0	First	11.6	9.2	-0.206897	Normal						WT		No	No	Yes	11.6	12.5		Y	Y
583	HKT	M	40	0	First	14.9	16.9	0.134228	Normal						WT		No	No	No				Y	Y
584	HKT	F	36	0	First	12.1	12.8	0.0578512	Normal		WT				WT		No	No	No	12.6	14.7	12.8	Y	Y
585	HKT	M	12	0	First	10.5	11.4	0.0857143	Normal						WT		No	No	No		11.4	12	Y	Y
586	HKT	M	7	0	First	13	12.5	-0.0384615	Normal						WT		No	No	No		13	11.7	Y	Y
586	HKT	M	7	0	Second	11.7	12.4	0.0598291	Normal						WT		No	No	No		13	11.7	Y	Y
587	HKT	F	3	0	First	12	11.6	-0.0333333	Normal		WT				WT		No	No	No		12.8		Y	Y
587	HKT	F	3	0	Second	12	11.7	-0.025	Normal		WT				WT		No	No	No		12.8		Y	Y
588	HKT	M	56	0	First	14.5	12.2	-0.158621	Deficient		HEMIZYGOTE				HEMI/HOMOZYGOTE	0.467403	No	No	No	12.3	12.7	11.9	Y	Y
588	HKT	M	56	0	Second	11.8	10.5	-0.110169	Deficient		HEMIZYGOTE				HEMI/HOMOZYGOTE	0.467403	No	No	No	12.3	12.7	11.9	Y	Y
589	HKT	F	55	0	First	14.1	12.3	-0.12766	Normal		WT				WT		No	No	Yes	12.8	12.7	12.9	Y	Y
589	HKT	F	55	0	Second	11.8	11.6	-0.0169492	Normal		WT				WT		No	No	No	12.8	12.7	12.9	Y	Y
590	HKT	F	15	0	First	10.9	9.8	-0.100917	Normal		WT				WT		No	No	No	11.1	10.3	10.9	Y	Y
590	HKT	F	15	0	Second	10	9.1	-0.09	Normal		WT				WT		No	No	No	11.1	10.3	10.9	Y	Y
590	HKT	F	15	0	Third	8.8	9.2	0.0454545	Normal		WT				WT		No	No	No	11.1	10.3	10.9	Y	Y
591	HKT	M	11	0	First	12.2	10	-0.180328	Normal						WT		No	No	No	12.9	12.8	11.5	Y	Y
591	HKT	M	11	0	Second	11	10.9	-0.00909091	Normal						WT		No	No	No	12.9	12.8	11.5	Y	Y
591	HKT	M	11	0	Third	11.7	11.7	0	Normal						WT		No	No	No	12.9	12.8	11.5	Y	Y
592	HKT	F	33	0	Second	11.1	10.9	-0.018018	Normal		WT				WT		No	No	No	11.2	11.8	13.1	Y	Y
592	HKT	F	33	0	First	9.3	9.2	-0.0107527	Normal		WT				WT		No	No	No	11.2	11.8	13.1	Y	Y
593	HKT	M	6	0	First	12.1	9.3	-0.231405	Normal						WT		No	No	No	10.7	11.7	11.3	Y	Y
593	HKT	M	6	0	Third	10.7	10	-0.0654206	Normal						WT		No	No	No	10.7	11.7	11.3	Y	Y
593	HKT	M	6	0	Second	10.1	9.5	-0.0594059	Normal						WT		No	No	No	10.7	11.7	11.3	Y	Y
594	HKT	M	4	0	First	10.6	11.4	0.0754717	Normal						WT		No	No	No	11.6	11.4	11.7	Y	Y
594	HKT	M	4	0	Second	11.4	9.8	-0.140351	Normal						WT		No	No	No	11.6	11.4	11.7	Y	Y
594	HKT	M	4	0	Third	10.7	11.5	0.0747664	Normal						WT		No	No	No	11.6	11.4	11.7	Y	Y
595	HKT	M	2	0	Second	9.5	7.7	-0.189474	Normal						WT		No	No	No				Y	Y
595	HKT	M	2	0	Third	8.8	9.2	0.0454545	Normal						WT		No	No	No				Y	Y
595	HKT	M	2	0	First	9.3	9.7	0.0430108	Normal						WT		No	No	No				Y	N
596	HKT	M	10	0	First	11.2	10.7	-0.0446429	Normal						WT		No	No	No	11	11.3	12	Y	Y
597	HKT	F	5	0	First	9.9	8.7	-0.121212	Normal		WT				WT		No	No	No	6.2	11.1	11.2	Y	Y
598	HKT	F	3	0	First	9.5	8.7	-0.0842105	Normal		WT				WT		No	No	No	9.2		10.1	Y	Y
598	HKT	F	3	0	Second	8.5	7.8	-0.0823529	Normal		WT				WT		No	No	No	9.2		10.1	Y	Y
599	HKT	M	2	6	First	10.9	9.8	-0.100917	Normal						WT		No	No	No				Y	Y
599	HKT	M	2	6	Second	10.7	10.7	0	Normal						WT		No	No	No				Y	Y
600	HKT	M	59	0	First	12.5	13.8	0.104	Normal						WT		No	No	No	14.8	14	14.5	Y	Y
601	HKT	M	22	0	First	15	16.3	0.0866667	Normal						WT		No	No	No			14.9	Y	Y
602	HKT	F	42	0	Second	13.1	11.6	-0.114504	Normal		WT				WT		No	No	No	13.5	13.3		Y	Y
602	HKT	F	42	0	First	13	11.6	-0.107692	Normal		WT				WT		No	No	No	13.5	13.3		Y	Y
603	HKT	M	28	0	First	13.9	13.2	-0.0503597	Normal						WT		No	No	No	16.1		11.9	Y	Y
603	HKT	M	28	0	Second	12.8	13.1	0.0234375	Normal						WT		No	No	No	16.1		11.9	Y	Y
604	HKT	F	21	0	First	12.3	12.5	0.0162602	Normal		WT				WT		No	No	No	13.7	11.1	13.1	Y	Y
605	HKT	M	35	0	First	13	11	-0.153846	Normal						WT		No	No	No	13.2	12.9	13	Y	Y
605	HKT	M	35	0	Second	12.4	11.3	-0.0887097	Normal						WT		No	No	No	13.2	12.9	13	Y	Y
606	HKT	F	34	0	First	8.1	8.2	0.0123457	Normal		HETEROZYGOTE				HETEROZYGOTE	7.62899	No	No	No	9.1	8.1	9.1	Y	Y
606	HKT	F	34	0	Second	7.3	8.3	0.136986	Normal		HETEROZYGOTE				HETEROZYGOTE	7.62899	No	No	No	9.1	8.1	9.1	Y	Y
606	HKT	F	34	0	Third	8	9.3	0.1625	Normal		HETEROZYGOTE				HETEROZYGOTE	7.62899	No	No	No	9.1	8.1	9.1	Y	Y
607	HKT	M	13	0	Second	11.1	10.4	-0.0630631	Deficient		HEMIZYGOTE				HEMI/HOMOZYGOTE	1.41944	No	No	No	12.2	11.6	9.9	Y	Y
607	HKT	M	13	0	Third	11.8	11.3	-0.0423729	Deficient		HEMIZYGOTE				HEMI/HOMOZYGOTE	1.41944	No	No	No	12.2	11.6	9.9	Y	Y
607	HKT	M	13	0	First	11.8	11.6	-0.0169492	Deficient		HEMIZYGOTE				HEMI/HOMOZYGOTE	1.41944	No	No	No	12.2	11.6	9.9	Y	Y
608	HKT	M	10	0	First	10.7	9.5	-0.11215	Normal						WT		No	No	No	11.4	11	11.2	Y	Y
608	HKT	M	10	0	Third	9.3	8.7	-0.0645161	Normal						WT		No	No	No	11.4	11	11.2	Y	Y
608	HKT	M	10	0	Second	9.7	10	0.0309278	Normal						WT		No	No	No	11.4	11	11.2	Y	Y
609	HKT	F	6	6	Second	9	9.1	0.0111111	Normal	Intermediate	HETEROZYGOTE				HETEROZYGOTE	5.33488	No	No	No		10.6	9.7	Y	Y
609	HKT	F	6	6	First	9.2	9.6	0.0434783	Normal	Intermediate	HETEROZYGOTE				HETEROZYGOTE	5.33488	No	No	No		10.6	9.7	Y	Y
610	HKT	M	30	0	Second	14.7	10.8	-0.265306	Normal						WT		No	No	No	14.2	12.9	13.9	Y	Y
610	HKT	M	30	0	Third	13.4	13.4	0	Normal						WT		No	No	No	14.2	12.9	13.9	Y	Y
610	HKT	M	30	0	First	13.2	13.6	0.030303	Normal						WT		No	No	No	14.2	12.9	13.9	Y	Y
611	HKT	F	33	0	Second	12.1	12	-0.00826446	Normal		WT				WT		No	No	No	12.8	12.3	12.4	Y	Y
611	HKT	F	33	0	First	11	11.2	0.0181818	Normal		WT				WT		No	No	No	12.8	12.3	12.4	Y	Y
612	HKT	M	7	0	Third	12.1	10.6	-0.123967	Normal						WT		No	No	No	12.6	12.5	10.8	Y	Y
612	HKT	M	7	0	Second	11.4	11.2	-0.0175439	Normal						WT		No	No	No	12.6	12.5	10.8	Y	Y
612	HKT	M	7	0	First	10.7	10.6	-0.00934579	Normal						WT		No	No	No	12.6	12.5	10.8	Y	Y
613	HKT	M	1	2	First	10.3	10.5	0.0194175	Normal						WT		No	No	No		12.2		Y	Y
613	HKT	M	1	2	Second	9.9	10.5	0.0606061	Normal						WT		No	No	No		12.2		Y	Y
614	HKT	M	32	0	First	13.6	12.7	-0.0661765	Normal						WT		No	No	No	14.5	14.4		Y	Y
614	HKT	M	32	0	Third	13.7	12.8	-0.0656934	Normal						WT		No	No	No	14.5	14.4		Y	Y
614	HKT	M	32	0	Second	14.3	13.5	-0.0559441	Normal						WT		No	No	No	14.5	14.4		Y	Y
615	HKT	F	31	0	First	13.8	12.5	-0.0942029	Normal		WT				WT		No	No	No	11.8	11.8	13	Y	Y
615	HKT	F	31	0	Second	11.6	13.7	0.181034	Normal		WT				WT		No	No	No	11.8	11.8	13	Y	Y
616	HKT	F	11	0	First	11.5	12	0.0434783	Normal		WT				WT		No	No	No	13	13.2	13.5	Y	Y
617	HKT	M	8	0	Third	11.2	9.9	-0.116071	Normal						WT		No	No	No	12.8	12.5	12.1	Y	Y
617	HKT	M	8	0	First	11.6	11.1	-0.0431034	Normal						WT		No	No	No	12.8	12.5	12.1	Y	Y
617	HKT	M	8	0	Second	11	11.2	0.0181818	Normal						WT		No	No	No	12.8	12.5	12.1	Y	Y
618	HKT	F	4	0	Third	9.9	8.8	-0.111111	Normal		WT				UNKNOWN		No	No	No	7.4			Y	Y
618	HKT	F	4	0	First	10.5	10.1	-0.0380952	Normal		WT				UNKNOWN		No	No	No	7.4			Y	Y
618	HKT	F	4	0	Second	10.2	10.4	0.0196078	Normal		WT				UNKNOWN		No	No	No	7.4			Y	Y
619	HKT	F	48	0	First	14.6	13	-0.109589	Normal		WT				WT		No	No	No	14.7	15.6		Y	Y
620	HKT	M	21	0	First	16	15.7	-0.01875	Normal						WT		No	No	No	15.7	15.4	15.2	Y	Y
620	HKT	M	21	0	Second	16	16.8	0.05	Normal						WT		No	No	Yes	15.7	15.4	15.2	Y	Y
621	HKT	M	18	0	Third	12.9	11.8	-0.0852713	Normal						WT		No	No	No	13.5	13.1	13.8	Y	Y
621	HKT	M	18	0	First	13.3	12.6	-0.0526316	Normal						WT		No	No	No	13.5	13.1	13.8	Y	Y
621	HKT	M	18	0	Second	12.5	12.5	0	Normal						WT		No	No	No	13.5	13.1	13.8	Y	Y
622	HKT	F	7	0	Second	12.3	11.6	-0.0569106	Normal		WT				WT		No	No	No	12.8	13.5	12.8	Y	Y
622	HKT	F	7	0	First	11.8	11.9	0.00847458	Normal		WT				WT		No	No	No	12.8	13.5	12.8	Y	Y
623	HKT	M	42	0	First	14.3	13.4	-0.0629371	Normal	Intermediate	WT			WT	WT		No	No	No	14.2	13.1	15.3	Y	Y
623	HKT	M	42	0	Third	13	13.7	0.0538462	Normal	Intermediate	WT			WT	WT		No	No	No	14.2	13.1	15.3	Y	Y
623	HKT	M	42	0	Second	12.7	13.6	0.0708661	Normal	Intermediate	WT			WT	WT		No	No	No	14.2	13.1	15.3	Y	Y
624	HKT	F	41	0	First	13.1	11	-0.160305	Normal		HETEROZYGOTE				HETEROZYGOTE	7.24866	No	No	No	13	11.9	12	Y	Y
624	HKT	F	41	0	Second	12.9	11.4	-0.116279	Normal		HETEROZYGOTE				HETEROZYGOTE	7.24866	No	No	No	13	11.9	12	Y	Y
624	HKT	F	41	0	Third	12.3	10.9	-0.113821	Normal		HETEROZYGOTE				HETEROZYGOTE	7.24866	No	No	No	13	11.9	12	Y	Y
625	HKT	M	14	0	First	14.6	14.9	0.0205479	Normal						WT		No	No	No	14.8	15.5	14.9	Y	Y
625	HKT	M	14	0	Third	13.5	13.8	0.0222222	Normal						WT		No	No	No	14.8	15.5	14.9	Y	Y
625	HKT	M	14	0	Second	14.8	15.3	0.0337838	Normal						WT		No	No	No	14.8	15.5	14.9	Y	Y
626	HKT	F	3	0	Third	10.8	10.5	-0.0277778	Normal		WT				WT		No	No	No	12.2			Y	Y
626	HKT	F	3	0	Second	11	10.8	-0.0181818	Normal		WT				WT		No	No	No	12.2			Y	Y
626	HKT	F	3	0	First	12.1	12.1	0	Normal		WT				WT		No	No	No	12.2			Y	Y
627	HKT	M	2	0	Second	10.6	9.5	-0.103774	Deficient		HEMIZYGOTE				HEMI/HOMOZYGOTE		No	No	No	9.7		11.5	Y	Y
627	HKT	M	2	0	Third	10.7	9.9	-0.0747664	Deficient		HEMIZYGOTE				HEMI/HOMOZYGOTE		No	No	No	9.7		11.5	Y	Y
627	HKT	M	2	0	First	10.8	10.4	-0.037037	Deficient		HEMIZYGOTE				HEMI/HOMOZYGOTE		No	No	No	9.7		11.5	Y	Y
628	HKT	M	48	0	First	11.2	10.7	-0.0446429	Normal						WT		No	No	No	12.6	11.7	13.5	Y	Y
629	HKT	F	59	0	First	9.3	9.3	0	Normal		HETEROZYGOTE				HETEROZYGOTE		No	No	No	11.4	9.5	12.7	Y	Y
630	HKT	M	37	0	Third	15.2	11.9	-0.217105	Normal						WT		No	No	No	14.4	16.3	16.7	Y	Y
630	HKT	M	37	0	Second	16.1	13.8	-0.142857	Normal						WT		No	No	No	14.4	16.3	16.7	Y	Y
630	HKT	M	37	0	First	17	15.2	-0.105882	Normal						WT		No	No	No	14.4	16.3	16.7	Y	Y
631	HKT	F	21	0	First	7.4	6.1	-0.175676	Normal		HETEROZYGOTE				HETEROZYGOTE	6.94232	No	No	No	8.5	7.3	9.6	Y	Y
631	HKT	F	21	0	Second	8.3	6.9	-0.168675	Normal		HETEROZYGOTE				HETEROZYGOTE	6.94232				8.5	7.3	9.6	Y	Y
632	HKT	M	5	0	First	10	9.9	-0.01	Deficient		HEMIZYGOTE				HEMI/HOMOZYGOTE	1.16776	No	No	No	9.5	10.5	11.2	Y	Y
632	HKT	M	5	0	Second	9.7	9.9	0.0206186	Deficient		HEMIZYGOTE				HEMI/HOMOZYGOTE	1.16776	No	No	No	9.5	10.5	11.2	Y	Y
632	HKT	M	5	0	Third	9	10.5	0.166667	Deficient		HEMIZYGOTE				HEMI/HOMOZYGOTE	1.16776				9.5	10.5	11.2	Y	Y
633	HKT	F	1	5	Second	10.5	10	-0.047619	Normal		WT				WT					8.8	8.5	9.6	Y	Y
633	HKT	F	1	5	First	9.2	10.6	0.152174	Normal		WT				WT		No	No	No	8.8	8.5	9.6	Y	Y
634	HKT	F	38	0	First	12.9	13.3	0.0310078	Normal		WT				WT		No	No	No	12.3	10.7		Y	Y
635	HKT	M	13	0	First	12.7	11.9	-0.0629921	Normal						WT		No	No	No	13.1			Y	Y
636	HKT	M	42	0	First	11.9	12	0.00840336	Normal						WT		No	No	No	12.3			Y	Y
636	HKT	M	42	0	Second	11.9	12.6	0.0588235	Normal						WT		No	No	No	12.3			Y	Y
637	HKT	F	46	0	Second	10.4	9.8	-0.0576923	Normal		WT				WT		No	No	No	12.4	11		Y	Y
637	HKT	F	46	0	First	9	10.8	0.2	Normal		WT				WT		No	No	No	12.4	11		Y	Y
638	HKT	F	7	0	Second	10.5	10.5	0	Normal		WT				WT		No	No	No	11.9	11.8	11.8	Y	Y
638	HKT	F	7	0	First	10.8	11.6	0.0740741	Normal		WT				WT		No	No	No	11.9	11.8	11.8	Y	Y
639	HKT	M	54	0	Third	14.1	13.4	-0.0496454	Normal						WT		No	No	No	13.9	14.2	12	Y	Y
639	HKT	M	54	0	First	13.3	12.8	-0.037594	Normal						WT		No	No	No	13.9	14.2	12	Y	Y
639	HKT	M	54	0	Second	12.5	12.3	-0.016	Normal						WT		No	No	No	13.9	14.2	12	Y	Y
640	HKT	F	52	0	Second	14	12.8	-0.0857143	Normal		HETEROZYGOTE				HETEROZYGOTE	4.71376	No	No	No	13.4	13.6	14.5	Y	Y
640	HKT	F	52	0	Third	12.1	13.2	0.0909091	Normal		HETEROZYGOTE				HETEROZYGOTE	4.71376	No	No	No	13.4	13.6	14.5	Y	Y
640	HKT	F	52	0	First	13.5	14.9	0.103704	Normal		HETEROZYGOTE				HETEROZYGOTE	4.71376	No	No	Yes	13.4	13.6	14.5	Y	Y
641	HKT	F	18	0	First	12.6	12	-0.047619	Normal		HETEROZYGOTE				HETEROZYGOTE	5.35264	No	No	No	14.2	14.6	13.2	Y	Y
641	HKT	F	18	0	Second	13.1	14.1	0.0763359	Normal		HETEROZYGOTE				HETEROZYGOTE	5.35264	No	No	No	14.2	14.6	13.2	Y	Y
642	HKT	M	12	0	First	11.3	9.5	-0.159292	Deficient		HEMIZYGOTE				HEMI/HOMOZYGOTE	0.814989	No	No	No	12.1	11	11.5	Y	Y
642	HKT	M	12	0	Second	11.8	10	-0.152542	Deficient		HEMIZYGOTE				HEMI/HOMOZYGOTE	0.814989	No	No	No	12.1	11	11.5	Y	Y
642	HKT	M	12	0	Third	10.5	11.4	0.0857143	Deficient		HEMIZYGOTE				HEMI/HOMOZYGOTE	0.814989	No	No	No	12.1	11	11.5	Y	Y
643	HKT	M	8	0	Third	12.2	11.4	-0.0655738	Normal						WT		No	No	No	13.2	12.3	10.6	Y	Y
643	HKT	M	8	0	Second	11.6	11.4	-0.0172414	Normal						WT		No	No	No	13.2	12.3	10.6	Y	Y
643	HKT	M	8	0	First	12.2	12.5	0.0245902	Normal						WT		No	No	No	13.2	12.3	10.6	Y	Y
644	HKT	M	5	0	Second	10.9	9.4	-0.137615	Normal						WT		No	No	No	11			Y	Y
644	HKT	M	5	0	First	11.3	11.3	0	Normal						WT		No	No	No	11			Y	Y
644	HKT	M	5	0	Third	11.3	12.8	0.132743	Normal						WT		No	No	No	11			Y	Y
645	HKT	M	23	0	First	14.3	13.2	-0.0769231	Not performed		WT				WT		No	No	No		14.7	15.7	Y	Y
646	HKT	F	47	0	First	13.2	13.2	0	Normal		WT				WT		No	No	No	12.5		13.3	Y	Y
647	HKT	M	10	0	Third	14.7	12	-0.183673	Normal						WT		No	No	No	12.8	12.7	13	Y	Y
647	HKT	M	10	0	First	12.9	12.5	-0.0310078	Normal						WT		No	No	No	12.8	12.7	13	Y	Y
647	HKT	M	10	0	Second	12.9	12.5	-0.0310078	Normal						WT		No	No	No	12.8	12.7	13	Y	Y
648	HKT	F	16	0	Second	10.5	9.6	-0.0857143	Normal		HETEROZYGOTE				HETEROZYGOTE		No	No	No	11	9.6	11.1	Y	Y
648	HKT	F	16	0	First	9	9.2	0.0222222	Normal		HETEROZYGOTE				HETEROZYGOTE		No	No	No	11	9.6	11.1	Y	Y
649	HKT	F	6	0	Second	11.9	9.9	-0.168067	Normal	Intermediate	HETEROZYGOTE				HETEROZYGOTE	4.23906	No	No	No	11.9	12.2	11.3	Y	Y
649	HKT	F	6	0	First	11.1	10.8	-0.027027	Normal	Intermediate	HETEROZYGOTE				HETEROZYGOTE	4.23906	No	No	Yes	11.9	12.2	11.3	Y	N
650	HKT	M	10	0	Second	9.1	9	-0.010989	Deficient		HEMIZYGOTE				HEMI/HOMOZYGOTE	1.60655	No	No	No	10.1	10.5	7.3	Y	Y
650	HKT	M	10	0	First	8.5	9.3	0.0941176	Deficient		HEMIZYGOTE				HEMI/HOMOZYGOTE	1.60655	No	No	No	10.1	10.5	7.3	Y	N
651	HKT	F	36	0	Second	10.8	9.6	-0.111111	Normal		WT				WT		No	No	No	11.2	10	11.2	Y	Y
651	HKT	F	36	0	Third	10.7	9.9	-0.0747664	Normal		WT				WT		No	No	No	11.2	10	11.2	Y	Y
651	HKT	F	36	0	First	9.6	10.1	0.0520833	Normal		WT				WT		No	No	Yes	11.2	10	11.2	Y	Y
652	HKT	M	37	0	First	12.6	10.9	-0.134921	Normal						WT		No	No	No	14.5	14.8	14.7	Y	Y
652	HKT	M	37	0	Third	14.3	13.6	-0.048951	Normal						WT		No	No	No	14.5	14.8	14.7	Y	Y
652	HKT	M	37	0	Second	14.3	14.1	-0.013986	Normal						WT		No	No	No	14.5	14.8	14.7	Y	Y
653	HKT	M	8	0	First	10.6	8.6	-0.188679	Normal						WT		No	No	No	10.5	10.6	11	Y	Y
653	HKT	M	8	0	Third	11.1	9.7	-0.126126	Normal						WT		No	No	No	10.5	10.6	11	Y	Y
653	HKT	M	8	0	Second	10.4	10.7	0.0288462	Normal						WT		No	No	No	10.5	10.6	11	Y	Y
654	HKT	F	6	0	Second	10.4	9.9	-0.0480769	Normal		WT				WT		No	No	No	11.1	11.5	10.7	Y	Y
654	HKT	F	6	0	Third	9.8	9.7	-0.0102041	Normal		WT				WT		No	No	No	11.1	11.5	10.7	Y	Y
654	HKT	F	6	0	First	9.9	10.4	0.0505051	Normal		WT				WT		No	No	No	11.1	11.5	10.7	Y	Y
655	HKT	M	4	0	Third	10.9	11.1	0.0183486	Normal						WT		No	No	No	10.7	11.2	11.2	Y	Y
655	HKT	M	4	0	Second	10.4	10.7	0.0288462	Normal						WT		No	No	No	10.7	11.2	11.2	Y	Y
655	HKT	M	4	0	First	8.7	10.9	0.252874	Normal						WT		No	No	No	10.7	11.2	11.2	Y	Y
656	HKT	M	2	0	First	10.1	10	-0.00990099	Normal						WT		No	No	No	10.4		12.1	Y	Y
656	HKT	M	2	0	Second	9.7	10.2	0.0515464	Normal						WT		No	No	No	10.4		12.1	Y	Y
656	HKT	M	2	0	Third	9.3	10.6	0.139785	Normal						WT		No	No	No	10.4		12.1	Y	Y
657	HKT	M	22	0	Second	14.1	11.9	-0.156028	Normal						WT		No	No	No	14.1	16.1		Y	Y
657	HKT	M	22	0	First	14.6	13.7	-0.0616438	Normal						WT		No	No	No	14.1	16.1		Y	Y
658	HKT	F	24	0	Second	14.8	15.3	0.0337838	Normal		WT				WT		No	No	No	13.7	14.7		Y	Y
658	HKT	F	24	0	First	13.9	15.5	0.115108	Normal		WT				WT		No	No	No	13.7	14.7		Y	Y
659	HKT	M	6	0	Second	13	12.7	-0.0230769	Normal						WT		No	No	No	10.8	12.7	11.9	Y	Y
659	HKT	M	6	0	First	11.3	12.4	0.0973451	Normal						WT		No	No	No	10.8	12.7	11.9	Y	Y
660	HKT	F	2	0	First	8.9	8.4	-0.0561798	Normal		WT				WT		No	No	No	11.1			Y	Y
660	HKT	F	2	0	Second	9	8.9	-0.0111111	Normal		WT				WT		No	No	No	11.1			Y	Y
661	HKT	M	8	0	First	10.3	9.6	-0.0679612	Normal						WT		No	No	No	11.1		12.4	Y	Y
661	HKT	M	8	0	Second	10.4	10	-0.0384615	Normal						WT		No	No	No	11.1		12.4	Y	Y
661	HKT	M	8	0	Third	9.8	10.7	0.0918367	Normal						WT		No	No	No	11.1		12.4	Y	Y
662	HKT	F	5	0	First	10.6	9.5	-0.103774	Normal		HETEROZYGOTE				HETEROZYGOTE	6.99757	No	No	No	10.8		10.6	Y	Y
662	HKT	F	5	0	Second	10	9.1	-0.09	Normal		HETEROZYGOTE				HETEROZYGOTE	6.99757	No	No	No	10.8		10.6	Y	Y
662	HKT	F	5	0	Third	9.6	9.7	0.0104167	Normal		HETEROZYGOTE				HETEROZYGOTE	6.99757	No	No	No	10.8		10.6	Y	Y
663	HKT	F	25	0	Second	11.6	12.4	0.0689655	Normal		WT				WT		No	No	No	12.9	12.9	10.6	Y	Y
663	HKT	F	25	0	First	10.8	13.2	0.222222	Normal		WT				WT		No	No	No	12.9	12.9	10.6	Y	Y
664	HKT	F	39	0	First	12.2	11.6	-0.0491803	Normal		WT				WT		No	No	No	11.2	10.9		Y	Y
665	HKT	M	5	0	Second	12.1	11.5	-0.0495868	Normal						WT		No	No	No	12.2			Y	Y
665	HKT	M	5	0	First	10.5	11.5	0.0952381	Normal						WT		No	No	No	12.2			Y	Y
666	HKT	F	5	2	First	11	11.6	0.0545455	Normal	Intermediate	WT			WT	WT		No	No	No	21.9			Y	Y
667	HKT	M	35	0	First	14.4	13.6	-0.0555556	Normal						WT		No	No	No	15.8	13.4	13.5	Y	N
667	HKT	M	35	0	Second	14.9	12.8	-0.14094	Normal						WT					15.8	13.4	13.5	Y	Y
667	HKT	M	35	0	Third	15.9	14.7	-0.0754717	Normal						WT		No	No	No	15.8	13.4	13.5	Y	Y
668	HKT	F	32	0	Third	9.9	8.7	-0.121212	Normal		WT				WT		No	No	No	10.3	11.3	8.4	Y	Y
668	HKT	F	32	0	Second	9.8	9.6	-0.0204082	Normal		WT				WT		No	No	No	10.3	11.3	8.4	Y	Y
668	HKT	F	32	0	First	11.6	11.5	-0.00862069	Normal		WT				WT		No	No	No	10.3	11.3	8.4	Y	Y
669	HKT	M	6	0	First	12.4	11.5	-0.0725806	Normal						WT		No	No	No	12.3	13.3	11.4	Y	Y
669	HKT	M	6	0	Third	11.8	12.3	0.0423729	Normal						WT		No	No	No	12.3	13.3	11.4	Y	Y
669	HKT	M	6	0	Second	11.4	12.6	0.105263	Normal						WT		No	No	No	12.3	13.3	11.4	Y	Y
670	HKT	M	4	0	Third	11.8	11.6	-0.0169492	Normal						WT		No	No	No	19.4	12.6		Y	Y
670	HKT	M	4	0	First	11	11.1	0.00909091	Normal						WT		No	No	No	19.4	12.6		Y	Y
670	HKT	M	4	0	Second	9.4	10.5	0.117021	Normal						WT		No	No	No	19.4	12.6		Y	Y
671	HKT	M	12	0	Second	10.2	10.6	0.0392157	Deficient		HEMIZYGOTE				HEMI/HOMOZYGOTE		No	No	No	10.6	11	12.3	Y	Y
671	HKT	M	12	0	First	9.4	10.1	0.0744681	Deficient		HEMIZYGOTE				HEMI/HOMOZYGOTE		No	No	No	10.6	11	12.3	Y	Y
672	HKT	F	2	6	Second	9.2	7.4	-0.195652	Normal		WT				WT		No	No	No	10.3			Y	Y
672	HKT	F	2	6	First	8.4	8.2	-0.0238095	Normal		WT				WT		No	No	No	10.3			Y	Y
673	HKT	M	55	0	First	12.1	11.5	-0.0495868	Normal						WT		No	No	No	12.9			Y	Y
674	HKT	F	45	0	First	10.5	10.5	0	Deficient		HETEROZYGOTE				HETEROZYGOTE		No	No	Yes	11.3			Y	Y
675	HKT	M	2	0	First	11.8	10.7	-0.0932203	Normal						WT		No	No	No	16			Y	Y
676	HKT	M	1	0	First	11	11.3	0.0272727	Normal						WT		No	No	No	11.7			Y	Y
677	HKT	M	2	0	First	10.3	10.5	0.0194175	Deficient		HEMIZYGOTE				HEMI/HOMOZYGOTE		No	No	No				Y	Y
678	HKT	M	32	0	First	10.5	9	-0.142857	Deficient		HEMIZYGOTE				HEMI/HOMOZYGOTE	0.252116	No	No	Yes	9.5	11.6	10.1	Y	Y
679	HKT	M	13	0	Second	10.6	10.8	0.0188679	Normal						WT		No	No	No		12.2	11	Y	Y
679	HKT	M	13	0	First	11	11.7	0.0636364	Normal						WT		No	No	No		12.2	11	Y	Y
679	HKT	M	13	0	Third	10.8	12	0.111111	Normal						WT		No	No	No		12.2	11	Y	Y
680	HKT	M	57	0	First	12.7	13.7	0.0787402	Normal						WT		No	No	No	12.5	15.8		Y	Y
681	HKT	F	53	0	First	9.6	9	-0.0625	Normal		WT				WT		No	No	No	13.9	14.4		Y	Y
682	HKT	M	9	0	First	12.9	12.6	-0.0232558	Normal						WT		No	No	No	12.8	13.8	12.1	Y	Y
683	HKT	F	11	0	Second	12.8	11.4	-0.109375	Normal		WT				WT		No	No	No	12.3			Y	Y
683	HKT	F	11	0	First	13.7	12.5	-0.0875912	Normal		WT				WT		No	No	No	12.3			Y	Y
684	HKT	M	48	0	First	13.9	14.3	0.028777	Normal						WT		No	No	No	14.6		13.9	Y	Y
685	HKT	F	50	0	First	15.5	13.3	-0.141935	Normal		WT				WT		No	No	Yes	14.2	15.7	15	Y	Y
686	HKT	M	8	0	Third	10.1	11.2	0.108911	Normal						WT		No	No	No	12.1	12.2	12.2	Y	Y
686	HKT	M	8	0	First	10.1	11.9	0.178218	Normal						WT		No	No	No	12.1	12.2	12.2	Y	Y
686	HKT	M	8	0	Second	10.8	10.3	-0.0462963	Normal						WT		No	No	No	12.1	12.2	12.2	Y	Y
687	HKT	M	6	0	Second	11	10	-0.0909091	Normal						WT		No	No	No				Y	Y
687	HKT	M	6	0	First	13.1	11.5	-0.122137	Normal						WT		No	No	No				Y	Y
688	HKT	M	59	0	First	15.1	15.1	0	Normal						WT		No	No	No	11.3			Y	Y
689	HKT	M	5	0	Third	11.7	10.5	-0.102564	Normal						WT		No	No	No	10.1			Y	Y
689	HKT	M	5	0	Second	10.4	10	-0.0384615	Normal						WT		No	No	No	10.1			Y	Y
689	HKT	M	5	0	First	11.5	11.5	0	Normal						WT		No	No	No	10.1			Y	Y
690	HKT	F	11	0	Second	10.6	10.8	0.0188679	Normal		WT				WT		No	No	No	13.3		11	Y	Y
690	HKT	F	11	0	First	12.3	12.7	0.0325203	Normal		WT				WT		No	No	No	13.3		11	Y	Y
690	HKT	F	11	0	Third	12.2	12.7	0.0409836	Normal		WT				WT		No	No	No	13.3		11	Y	Y
691	HKT	F	8	0	Second	12.5	11.2	-0.104	Normal		WT				WT		No	No	No	13	13.5	11.6	Y	Y
691	HKT	F	8	0	First	12.2	11.2	-0.0819672	Normal		WT				WT		No	No	No	13	13.5	11.6	Y	Y
691	HKT	F	8	0	Third	12.8	12.4	-0.03125	Normal		WT				WT		No	No	No	13	13.5	11.6	Y	Y
692	HKT	M	32	0	Second	15.9	14.4	-0.0943396	Normal						WT		No	No	No	16.2	15.6	16.9	Y	Y
692	HKT	M	32	0	First	12.6	14.9	0.18254	Normal						WT		No	No	No	16.2	15.6	16.9	Y	Y
693	HKT	F	32	0	Second	12.6	12.2	-0.031746	Normal		WT				WT		No	No	No	13.5	15	13.8	Y	Y
693	HKT	F	32	0	Third	13	12.9	-0.00769231	Normal		WT				WT		No	No	No	13.5	15	13.8	Y	Y
693	HKT	F	32	0	First	13.9	13.8	-0.00719424	Normal		WT				WT		No	No	No	13.5	15	13.8	Y	Y
694	HKT	F	3	6	Second	11	10.1	-0.0818182	Normal		WT				WT		No	No	No	12.1		14.2	Y	Y
694	HKT	F	3	6	First	11.2	10.5	-0.0625	Normal		WT				WT		No	No	No	12.1		14.2	Y	Y
694	HKT	F	3	6	Third	10.8	11.5	0.0648148	Normal		WT				WT		No	No	No	12.1		14.2	Y	Y
695	HKT	M	36	0	First	15	14.4	-0.04	Normal						WT		No	No	No	13	14.2	14.8	Y	Y
695	HKT	M	36	0	Second	13.9	13.7	-0.0143885	Normal						WT		No	No	No	13	14.2	14.8	Y	Y
696	HKT	M	32	0	First	14.5	15.3	0.0551724	Normal						WT		No	No	No	15.3			Y	Y
697	HKT	F	30	0	First	12.1	12.3	0.0165289	Normal		WT				WT		No	No	No	13.6			Y	Y
698	HKT	M	4	0	First	11.1	11.2	0.00900901	Normal						WT		No	No	No	12.2			Y	Y
699	HKT	F	0	9	First	12.3	12.2	-0.00813008	Normal		WT				WT		No	No	No				Y	Y
700	HKT	M	50	0	Second	9.8	10.3	0.0510204	Normal						WT		No	No	No		12.2	9.6	Y	Y
700	HKT	M	50	0	First	10.5	11.2	0.0666667	Normal						WT		No	No	No		12.2	9.6	Y	Y
701	HKT	M	25	0	Second	11.8	10.5	-0.110169	Normal						WT		No	No	No		12.8		Y	Y
701	HKT	M	25	0	First	12.4	12.4	0	Normal						WT		No	No	No		12.8		Y	Y
702	HKT	F	12	0	Third	10.9	9.8	-0.100917	Normal		WT				WT		No	No	No		13.8	12.2	Y	Y
702	HKT	F	12	0	First	12.4	11.9	-0.0403226	Normal		WT				WT		No	No	No		13.8	12.2	Y	Y
702	HKT	F	12	0	Second	11.7	11.7	0	Normal		WT				WT		No	No	No		13.8	12.2	Y	Y
703	HKT	F	26	0	First	12.6	12.1	-0.0396825	Normal		WT				WT		No	No	Yes		12.1	10.8	Y	Y
703	HKT	F	26	0	Second	10.6	10.7	0.00943396	Normal		WT				WT		No	No	No		12.1	10.8	Y	Y
703	HKT	F	26	0	Third	10.3	10.8	0.0485437	Normal		WT				WT		No	No	No		12.1	10.8	Y	Y
704	HKT	F	1	1	Second	9.9	8.9	-0.10101	Normal						UNKNOWN		No	No	No		11.5		Y	Y
704	HKT	F	1	1	Third	10.8	10.8	0	Normal						UNKNOWN		No	No	No		11.5		Y	Y
704	HKT	F	1	1	First	10.4	11.1	0.0673077	Normal						UNKNOWN		No	No	No		11.5		Y	Y
705	HKT	F	56	0	First	10.4	10	-0.0384615	Normal		WT				WT		No	No	No		11.9	8.7	Y	Y
705	HKT	F	56	0	Second	10.1	9.8	-0.029703	Normal		WT				WT		No	No	No		11.9	8.7	Y	Y
706	HKT	F	3	0	Second	10.7	9.6	-0.102804	Normal		WT				WT		No	No	No				Y	Y
706	HKT	F	3	0	Third	10.6	10.7	0.00943396	Normal		WT				WT		No	No	No				Y	Y
706	HKT	F	3	0	First	9.9	10.4	0.0505051	Normal		WT				WT		No	No	No				Y	Y
707	HKT	M	38	0	Second	12.2	12.2	0	Normal						WT		No	No	No		13.1		Y	Y
707	HKT	M	38	0	First	12	12.3	0.025	Normal						WT		No	No	No		13.1		Y	Y
708	HKT	F	14	0	First	9.5	9.5	0	Normal	Intermediate	WT	HETEROZYGOTE		WT	HETEROZYGOTE	2.93072	No	No	No		12.1		Y	Y
709	HKT	M	17	0	First	12.1	9.8	-0.190083	Deficient		WT	HEMIZYGOTE		WT	HEMI/HOMOZYGOTE	0.226055	No	No	No		13		Y	Y
710	HKT	M	6	0	First	10.7	9.2	-0.140187	Deficient		WT	HEMIZYGOTE		WT	HEMI/HOMOZYGOTE	0.240014	No	No	Yes		11.4		Y	Y
710	HKT	M	6	0	Second	10	10.3	0.03	Deficient		WT	HEMIZYGOTE		WT	HEMI/HOMOZYGOTE	0.240014	No	No	No		11.4		Y	Y
711	HKT	F	1	0	Second	10.2	9.8	-0.0392157	Normal		WT				WT		No	No	No				Y	Y
711	HKT	F	1	0	First	10.5	10.7	0.0190476	Normal		WT				WT		No	No	No				Y	Y
712	HKT	M	37	0	Third	15.3	13.1	-0.143791	Normal						WT		No	No	No		15		Y	Y
712	HKT	M	37	0	First	13.8	13.8	0	Normal						WT		No	No	No		15		Y	Y
712	HKT	M	37	0	Second	13.6	14	0.0294118	Normal						WT		No	No	No		15		Y	Y
713	HKT	F	0	8	First	10.9	9.7	-0.110092	Normal		HETEROZYGOTE				HETEROZYGOTE		No	No	No				Y	Y
713	HKT	F	0	8	Second	10.7	9.7	-0.0934579	Normal		HETEROZYGOTE				HETEROZYGOTE		No	No	No				Y	Y
714	HKT	F	2	0	First	11.4	10.5	-0.0789474	Normal		WT				WT		No	No	No				Y	Y
714	HKT	F	2	0	Second	10.9	12.4	0.137615	Normal		WT				WT		No	No	No				Y	Y
715	HKT	M	8	0	First	9.9	11.2	0.131313	Deficient		HEMIZYGOTE				HEMI/HOMOZYGOTE	0.489949	No	No	No			11.2	Y	Y
716	HKT	M	9	0	First	13.4	12.8	-0.0447761	Normal						WT		No	No	No		13.9	13.6	Y	Y
716	HKT	M	9	0	Second	12.3	11.9	-0.0325203	Normal						WT		No	No	No		13.9	13.6	Y	Y
716	HKT	M	9	0	Third	10.8	11.7	0.0833333	Normal						WT		No	No	No		13.9	13.6	Y	Y
717	HKT	M	2	0	First	11.5	11.8	0.026087	Normal						WT		No	No	No				Y	Y
717	HKT	M	2	0	Third	10.6	11.4	0.0754717	Normal						WT		No	No	No				Y	Y
717	HKT	M	2	0	Second	10.6	11.5	0.0849057	Normal						WT		No	No	No				Y	Y
718	HKT	M	50	0	Second	11	10	-0.0909091	Deficient		HEMIZYGOTE				HEMI/HOMOZYGOTE	0.891301	No	No	No		12.3	13.3	Y	Y
718	HKT	M	50	0	First	10.8	10.8	0	Deficient		HEMIZYGOTE				HEMI/HOMOZYGOTE	0.891301	No	No	No		12.3	13.3	Y	Y
719	HKT	F	50	0	Third	11.5	11.8	0.026087	Normal		WT				WT		No	No	No		13.8	11.9	Y	Y
719	HKT	F	50	0	First	12.3	12	-0.0243902	Normal		WT				WT		No	No	No		13.8	11.9	Y	Y
719	HKT	F	50	0	Second	11.9	11.7	-0.0168067	Normal		WT				WT		No	No	No		13.8	11.9	Y	Y
720	HKT	F	19	0	First	11.9	11	-0.0756303	Normal		HETEROZYGOTE				HETEROZYGOTE	4.25285	No	No	No		14.2	11.9	Y	Y
720	HKT	F	19	0	Second	11.6	12.7	0.0948276	Normal		HETEROZYGOTE				HETEROZYGOTE	4.25285	No	No	No		14.2	11.9	Y	Y
721	HKT	F	3	0	Second	12.2	12	-0.0163934	Normal		WT				WT		No	No	No			11.9	Y	Y
721	HKT	F	3	0	First	11.1	11.8	0.0630631	Normal		WT				WT		No	No	No			11.9	Y	Y
722	HKT	M	5	0	Second	11.5	10.4	-0.0956522	Normal						WT		No	No	No		13.4	11.1	Y	Y
722	HKT	M	5	0	Third	11.1	12.5	0.126126	Normal						WT		No	No	No		13.4	11.1	Y	Y
722	HKT	M	5	0	First	10.1	12	0.188119	Normal						WT		No	No	No		13.4	11.1	Y	Y
723	HKT	F	9	0	First	11	9	-0.181818	Normal		HETEROZYGOTE				HETEROZYGOTE	8.47025	No	No	No		11.6	9.9	Y	Y
724	HKT	M	6	0	First	9.9	10.1	0.020202	Normal						WT		No	No	No		10.8	11.2	Y	Y
725	HKT	F	11	0	First	11.8	11.9	0.00847458	Normal		WT				WT		No	No	No		12.3	12.8	Y	Y
726	HKT	M	7	0	First	12.1	10.7	-0.115702	Deficient		HEMIZYGOTE				HEMI/HOMOZYGOTE	1.02601	No	No	No		13.4	11.6	Y	Y
727	HKT	M	4	0	Second	9.4	9.4	0	Normal						WT		No	No	No		11.5	12	Y	Y
727	HKT	M	4	0	First	10.6	11	0.0377358	Normal						WT		No	No	No		11.5	12	Y	Y
728	HKT	F	8	0	First	12.9	13.7	0.0620155	Normal		WT				WT		No	No	No		12	13.1	Y	Y
729	HKT	M	9	0	First	11.7	11.3	-0.034188	Normal						WT		No	No	No		11.4	12.9	Y	Y
730	HKT	M	11	0	First	12.3	12.9	0.0487805	Normal	Intermediate	WT			WT	WT		No	No	No		13	11.3	Y	Y
731	HKT	F	55	0	Second	11.3	9.1	-0.19469	Normal		WT				WT		No	No	No		10.3	11.1	Y	Y
731	HKT	F	55	0	First	10.2	11.5	0.127451	Normal		WT				WT		No	No	No		10.3	11.1	Y	Y
731	HKT	F	55	0	Third	8.4	10.9	0.297619	Normal		WT				WT		No	No	No		10.3	11.1	Y	Y
732	HKT	M	54	0	Second	13.4	14	0.0447761	Normal						WT		No	No	No		13.4	14.1	Y	Y
732	HKT	M	54	0	First	11.9	13.2	0.109244	Normal						WT		No	No	No		13.4	14.1	Y	Y
733	HKT	M	3	0	Second	10.3	9.9	-0.038835	Deficient		HEMIZYGOTE				HEMI/HOMOZYGOTE		No	No	No				Y	Y
733	HKT	M	3	0	First	8.7	10.6	0.218391	Deficient		HEMIZYGOTE				HEMI/HOMOZYGOTE		No	No	No				Y	Y
734	HKT	M	2	0	Third	11.6	11.8	0.0172414	Normal						WT		No	No	No				Y	Y
734	HKT	M	2	0	Second	11.5	9.9	-0.13913	Normal						WT		No	No	No				Y	Y
734	HKT	M	2	0	First	10.7	10.9	0.0186916	Normal						WT		No	No	No				Y	Y
735	HKT	F	22	0	First	13.2	12	-0.0909091	Normal		WT				WT		No	No	No		13.9	13.3	Y	Y
736	HKT	M	1	0	First	11.8	12.7	0.0762712	Normal						WT		No	No	No				Y	Y
736	HKT	M	1	0	Second	11.1	12.8	0.153153	Normal						WT		No	No	No				Y	Y
737	HKT	M	22	0	First	14.2	14.2	0	Normal						WT		No	No	No		16.1		Y	Y
738	HKT	F	1	4	First	11.7	11.1	-0.0512821	Normal		WT				WT		No	No	No			15.4	Y	Y
738	HKT	F	1	4	Second	10.9	10.4	-0.0458716	Normal		WT				WT		No	No	No			15.4	Y	Y
739	HKT	M	22	0	First	14.8	14	-0.0540541	Normal						WT		No	No	No		13.8	16.1	Y	Y
739	HKT	M	22	0	Second	14.4	14	-0.0277778	Normal						WT		No	No	No		13.8	16.1	Y	Y
740	HKT	M	28	0	First	14.8	14.3	-0.0337838	Normal						WT		No	No	No		14.5		Y	Y
740	HKT	M	28	0	Second	14.2	15.1	0.0633803	Normal						WT		No	No	No		14.5		Y	Y
741	HKT	F	27	0	First	13.6	13.2	-0.0294118	Normal		HETEROZYGOTE				HETEROZYGOTE	6.62482	No	No	No			12.9	Y	Y
742	HKT	M	4	0	First	10.9	10	-0.0825688	Deficient		HEMIZYGOTE				HEMI/HOMOZYGOTE		No	No	No			11.8	Y	Y
742	HKT	M	4	0	Second	11.1	11.9	0.0720721	Deficient		HEMIZYGOTE				HEMI/HOMOZYGOTE		No	No	No			11.8	Y	Y
743	HKT	M	2	0	First	9.7	11.2	0.154639	Normal						WT		No	No	No				Y	Y
744	HKT	M	3	6	Third	9.7	9.2	-0.0515464	Normal						WT		No	No	No				Y	Y
744	HKT	M	3	6	First	8.3	9.8	0.180723	Normal						WT		No	No	No				Y	Y
744	HKT	M	3	6	Second	8.3	9.9	0.192771	Normal						WT		No	No	No				Y	Y
745	HKT	F	0	6	First	10.5	10.3	-0.0190476	Normal						UNKNOWN		No	No	No				Y	Y
746	HKT	F	40	0	First	12.3	11.7	-0.0487805	Normal		WT				WT		No	No	No			13.7	Y	Y
747	HKT	M	11	0	First	12.8	12.5	-0.0234375	Normal						WT		No	No	No			11.2	Y	Y
748	HKT	M	27	0	First	13.7	11.5	-0.160584	Normal						WT		No	No	No			18.6	Y	Y
748	HKT	M	27	0	Third	14	13.6	-0.0285714	Normal						WT		No	No	No			18.6	Y	Y
748	HKT	M	27	0	Second	12.9	13.1	0.0155039	Normal						WT		No	No	No			18.6	Y	Y
749	HKT	M	52	0	First	11.1	11.4	0.027027	Normal						WT		No	No	No			12.4	Y	Y
750	HKT	M	0	8	First	10	8.3	-0.17	Normal						WT		No	No	No				Y	Y
750	HKT	M	0	8	Second	8.9	8.3	-0.0674157	Normal						WT		No	No	No				Y	Y
750	HKT	M	0	8	Third	9.8	10.3	0.0510204	Normal						WT		No	No	No				Y	Y
751	HKT	F	8	0	First	11.6	12.1	0.0431034	Normal		HETEROZYGOTE				HETEROZYGOTE	4.41375	No	No	No			12.6	Y	Y
752	HKT	F	9	0	First	10.7	9.3	-0.130841	Normal		WT				WT		No	No	No			10.7	Y	Y
753	HKT	F	10	0	First	11	13.2	0.2	Normal		WT				WT		No	No	No			11.1	Y	Y
754	HKT	F	8	0	First	11.3	11.7	0.0353982	Normal		WT				WT		No	No	No			10.8	Y	Y
755	HKT	M	33	0	Third	11.6	10.9	-0.0603448	Normal						WT		No	No	No			15.5	Y	Y
755	HKT	M	33	0	Second	12.8	12.6	-0.015625	Normal						WT		No	No	No			15.5	Y	Y
755	HKT	M	33	0	First	10.9	11.7	0.0733945	Normal						WT		No	No	No			15.5	Y	Y
756	HKT	M	11	0	First	9.5	10.9	0.147368	Normal						WT		No	No	No			11.6	Y	Y
757	HKT	F	12	0	First	12.5	10.3	-0.176	Normal		WT				WT		No	No	No				Y	Y
758	HKT	M	22	0	Third	14.4	13.5	-0.0625	Normal						WT		No	No	No				Y	Y
758	HKT	M	22	0	Second	13.7	13.7	0	Normal						WT		No	No	No				Y	Y
758	HKT	M	22	0	First	15.3	15.7	0.0261438	Normal						WT		No	No	No				Y	Y
759	HKT	M	12	0	First	12.9	12.7	-0.0155039	Normal						WT		No	No	No				Y	Y
760	HKT	F	47	0	Second	8.9	9	0.011236	Normal		WT				WT		No	No	No				Y	Y
760	HKT	F	47	0	Third	8.2	8.5	0.0365854	Normal		WT				WT		No	No	No				Y	Y
760	HKT	F	47	0	First	10.1	11.6	0.148515	Normal		WT				WT		No	No	No				Y	Y
761	HKT	F	5	0	Third	10	8.7	-0.13	Normal		WT				WT		No	No	No				Y	Y
761	HKT	F	5	0	Second	9.4	10.2	0.0851064	Normal		WT				WT		No	No	No				Y	Y
761	HKT	F	5	0	First	8.7	9.6	0.103448	Normal		WT				WT		No	No	No				Y	Y
762	HKT	M	10	0	Second	11	10.8	-0.0181818	Normal						WT		No	No	No				Y	Y
762	HKT	M	10	0	Third	11.3	11.8	0.0442478	Normal						WT		No	No	No				Y	Y
762	HKT	M	10	0	First	10.4	11.5	0.105769	Normal						WT		No	No	No				Y	Y
763	HKT	F	47	0	Second	13.1	13	-0.00763359	Normal		HETEROZYGOTE				HETEROZYGOTE		No	No	No				Y	Y
763	HKT	F	47	0	First	11.2	14	0.25	Normal		HETEROZYGOTE				HETEROZYGOTE		No	No	No				Y	Y
764	HKT	F	32	0	First	12.4	12.6	0.016129	Normal		WT				WT		No	No	No				Y	Y
765	HKT	F	4	0	Second	7.8	8.2	0.0512821	Normal		HETEROZYGOTE				HETEROZYGOTE		No	No	No				Y	Y
765	HKT	F	4	0	First	10	10.4	0.04	Normal		HETEROZYGOTE				HETEROZYGOTE		No	No	No				Y	Y
766	HKT	M	9	0	First	11.7	12.3	0.0512821	Normal						WT		No	No	No			13.5	Y	Y
767	HKT	M	10	0	First	10.8	9.9	-0.0833333	Normal						WT		No	No	No				Y	Y
768	HKT	F	37	0	Second	9.2	8.7	-0.0543478	Normal		WT	WT		WT	WT		No	No	No				Y	N
768	HKT	F	37	0	First	9.1	9	-0.010989	Normal		WT	WT		WT	WT		No	No	Yes				Y	Y
769	HKT	F	60	0	First	14	12.9	-0.0785714	Deficient		HETEROZYGOTE				HETEROZYGOTE		No	No	No				Y	Y
770	HKT	F	22	0	First	12.9	13.9	0.0775194	Normal		HETEROZYGOTE				HETEROZYGOTE		No	No	No				Y	Y
771	HKT	M	2	6	First	10	11.6	0.16	Not performed						UNKNOWN		No	No	No				Y	Y
772	HKT	F	18	0	First	14.6	13.5	-0.0753425	Normal		HETEROZYGOTE				HETEROZYGOTE	8.15855	No	No	No				Y	Y
773	HKT	M	18	0	First	11.5	11.6	0.00869565	Normal						WT		No	No	No				Y	Y
774	HKT	M	59	0	First	15.7	17.1	0.089172	Normal						WT		No	No	No				Y	Y
775	HKT	F	6	0	First	10.7	10.3	-0.0373832	Normal		WT				WT		No	No	No				Y	Y
776	HKT	F	4	0	First	8	9.4	0.175	Normal						UNKNOWN		No	No	No				Y	Y
777	HKT	F	34	0	First	10.9	11.3	0.0366972	Normal		WT				WT		No	No	No				Y	Y
778	HKT	M	44	0	First	12.8	15.4	0.203125	Normal						WT		No	No	No				Y	Y
779	HKT	M	18	0	First	15.8	14.5	-0.0822785	Normal						WT		No	No	No				Y	Y
780	HKT	F	19	0	First	9.6	10	0.0416667	Normal		WT				WT		No	No	Yes				Y	Y
781	HKT	M	1	9	First	8	8.9	0.1125	Not performed						UNKNOWN		No	No	No				Y	Y
782	HKT	M	52	0	First	13.6	12.6	-0.0735294	Normal						WT		No	No	No				Y	Y
783	HKT	M	37	0	First	14.5	11.8	-0.186207	Normal						WT		No	No	Yes				Y	Y
784	HKT	M	45	0	Second	16.9	15.9	-0.0591716	Normal						WT		No	No	No				Y	Y
784	HKT	M	45	0	First	16.3	18.1	0.110429	Normal						WT		No	No	No				Y	Y
785	HKT	M	30	0	First	14.1	14.6	0.035461	Normal						WT		No	No	No				Y	Y
786	HKT	M	28	0	First	15.5	13.7	-0.116129	Normal						WT		No	No	No				Y	Y
787	HKT	F	26	0	First	10.1	7.7	-0.237624	Normal	Intermediate	HETEROZYGOTE				HETEROZYGOTE		No	No	No				Y	Y
788	HKT	F	52	0	First	10.5	11.1	0.0571429	Normal		WT				WT		No	No	No				Y	N
789	HKT	M	30	0	First	15.9	13.9	-0.125786	Deficient		HEMIZYGOTE				HEMI/HOMOZYGOTE		No	No	No				Y	Y
790	HKT	M	17	0	First	14.6	13.9	-0.0479452	Normal						WT		No	No	No				Y	Y
791	HKT	M	9	0	Second	11.1	9.4	-0.153153	Normal	Intermediate					WT		No	No	No				Y	Y
791	HKT	M	9	0	First	11.4	10	-0.122807	Normal	Intermediate					WT		No	No	No				Y	Y
792	HKT	F	52	0	Second	11.9	9.6	-0.193277	Normal		WT				WT		No	No	No				Y	Y
792	HKT	F	52	0	First	11.4	10.4	-0.0877193	Normal		WT				WT		No	No	No				Y	Y
793	HKT	M	46	0	First	11	12.8	0.163636	Normal						WT		No	No	Yes				Y	Y
794	HKT	F	34	0	First	11.2	12	0.0714286	Normal		WT				WT		No	No	No				Y	Y
795	HKT	F	49	0	First	11.4	11.4	0	Normal		WT				WT		No	No	No				Y	Y
795	HKT	F	49	0	Second	10.4	11.8	0.134615	Normal		WT				WT		No	No	Yes				Y	Y
796	HKT	M	11	0	Second	12.2	10.6	-0.131148	Normal						WT		No	No	No				Y	Y
796	HKT	M	11	0	First	12.6	11.9	-0.0555556	Normal						WT		No	No	No				Y	Y
797	HKT	M	4	0	Second	11.4	9.2	-0.192982	Normal						WT		No	No	No				Y	Y
797	HKT	M	4	0	First	11.5	11.5	0	Normal						WT		No	No	No				Y	Y
798	HKT	M	2	0	First	10.9	11.3	0.0366972	Normal						WT		No	No	No				Y	Y
798	HKT	M	2	0	Second	9.6	10.6	0.104167	Normal						WT		No	No	No				Y	Y
799	HKT	M	45	0	Second	11.9	11.4	-0.0420168	Deficient		HEMIZYGOTE				HEMI/HOMOZYGOTE		No	No	No				Y	Y
799	HKT	M	45	0	First	12.2	14.5	0.188525	Deficient		HEMIZYGOTE				HEMI/HOMOZYGOTE		No	No	No				Y	Y
800	HKT	F	17	0	First	12.2	10.9	-0.106557	Normal		HETEROZYGOTE				HETEROZYGOTE		No	No	No				Y	Y
800	HKT	F	17	0	Second	12.4	12.7	0.0241935	Normal		HETEROZYGOTE				HETEROZYGOTE		No	No	No				Y	Y
801	HKT	F	35	0	First	13.4	12.1	-0.0970149	Normal		WT				WT		No	No	No				Y	Y
801	HKT	F	35	0	Second	12.9	12.7	-0.0155039	Normal		WT				WT		No	No	No				Y	Y
802	HKT	F	13	0	First	11.6	12	0.0344828	Normal		WT				WT		No	No	No				Y	Y
802	HKT	F	13	0	Second	10.8	11.5	0.0648148	Normal		WT				WT		No	No	No				Y	Y
803	HKT	F	20	0	First	12.9	12.2	-0.0542636	Normal		WT				WT		No	No	Yes				Y	Y
804	HKT	F	1	0	Second	9.3	11.2	0.204301	Normal						UNKNOWN		No	No	No				Y	Y
804	HKT	F	1	0	First	9	9.2	0.0222222	Normal						UNKNOWN		No	No	No				Y	Y
805	HKT	F	40	0	Second	12.7	11.1	-0.125984	Normal		WT				WT		No	No	No				Y	Y
805	HKT	F	40	0	First	10.5	11.4	0.0857143	Normal		WT				WT		No	No	No				Y	Y
806	HKT	F	9	0	First	11.7	10.9	-0.0683761	Normal		WT				WT		No	No	No				Y	Y
806	HKT	F	9	0	Second	12.4	11.7	-0.0564516	Normal		WT				WT		No	No	No				Y	Y
807	HKT	F	5	0	First	11.2	11.7	0.0446429	Normal		WT				WT		No	No	No				Y	Y
808	HKT	F	35	0	First	9.1	6.8	-0.252747	Normal		HETEROZYGOTE				HETEROZYGOTE	8.17737	Yes	No	No				Y	Y
809	HKT	F	6	0	Second	10.9	10.6	-0.0275229	Normal		HETEROZYGOTE				HETEROZYGOTE		No	No	No				Y	Y
809	HKT	F	6	0	First	10.6	11.9	0.122642	Normal		HETEROZYGOTE				HETEROZYGOTE		No	No	No				Y	Y
810	HKT	M	48	0	Second	12.5	11.3	-0.096	Normal						WT		No	No	No				Y	Y
810	HKT	M	48	0	First	12.4	12.2	-0.016129	Normal						WT		No	No	No				Y	Y
811	HKT	F	17	0	Second	14.1	11.9	-0.156028	Normal	Intermediate	HETEROZYGOTE				HETEROZYGOTE	3.52251	No	No	No				Y	Y
811	HKT	F	17	0	First	13.8	12.1	-0.123188	Normal	Intermediate	HETEROZYGOTE				HETEROZYGOTE	3.52251	No	No	No				Y	Y
812	HKT	M	8	0	First	11.6	11	-0.0517241	Deficient		HEMIZYGOTE				HEMI/HOMOZYGOTE		No	No	No				Y	Y
813	HKT	M	8	0	Second	11.8	10.7	-0.0932203	Normal						WT		No	No	No				Y	Y
813	HKT	M	8	0	First	9.4	10.5	0.117021	Normal						WT		No	No	No				Y	Y
814	HKT	F	7	0	Second	12.2	9.1	-0.254098	Normal		WT				WT		No	No	No				Y	Y
814	HKT	F	7	0	First	11.1	10.8	-0.027027	Normal		WT				WT		No	No	No				Y	Y
815	HKT	M	19	0	First	11.8	11.6	-0.0169492	Normal						WT		No	No	No				Y	Y
815	HKT	M	19	0	Second	11.8	12.4	0.0508475	Normal						WT		No	No	No				Y	Y
816	HKT	F	60	0	First	12.6	12.4	-0.015873	Normal		HETEROZYGOTE				HETEROZYGOTE		No	No	No				Y	Y
817	HKT	M	12	0	Second	12	9.5	-0.208333	Normal						WT		No	No	No				Y	Y
817	HKT	M	12	0	First	11.9	9.9	-0.168067	Normal						WT		No	No	No				Y	Y
818	HKT	M	2	0	Second	11.5	10.3	-0.104348	Normal						WT		No	No	No				Y	Y
818	HKT	M	2	0	First	10.5	10.4	-0.00952381	Normal						WT		No	No	No				Y	Y
819	HKT	F	20	0	First	11.8	12.2	0.0338983	Normal						UNKNOWN		No	No	No				Y	Y
819	HKT	F	20	0	Second	12.1	12.7	0.0495868	Normal						UNKNOWN		No	No	No				Y	Y
820	HKT	M	36	0	First	10.8	16.2	0.5	Normal						WT		No	No	No				Y	Y
821	HKT	F	47	0	Second	8.2	8.2	0	Normal		WT				WT		No	No	No				Y	Y
821	HKT	F	47	0	First	9.2	9.2	0	Normal		WT				WT		No	No	No				Y	Y
822	HKT	M	6	0	First	11.7	11.2	-0.042735	Normal						WT		No	No	No				Y	Y
822	HKT	M	6	0	Second	11.7	11.7	0	Normal						WT		No	No	No				Y	Y
823	HKT	M	8	0	First	11.4	10	-0.122807	Normal						WT		No	No	No				Y	Y
824	HKT	F	45	0	First	12.7	10.6	-0.165354	Normal		WT				WT		No	No	No				Y	Y
825	HKT	M	8	0	First	10.2	10.9	0.0686275	Normal						WT		No	No	No				Y	Y
826	HKT	F	6	0	First	11.3	11.7	0.0353982	Normal		WT				WT		No	No	No				Y	Y
827	HKT	F	54	0	First	11.2	10.2	-0.0892857	Normal		HETEROZYGOTE				HETEROZYGOTE	7.12522	No	No	Yes				Y	Y
828	HKT	M	1	3	First	14.2	9.5	-0.330986	Deficient		HEMIZYGOTE				HEMI/HOMOZYGOTE		No	No	No				Y	Y
829	HKT	M	6	0	First	11.2	11.4	0.0178571	Normal						WT		No	No	No				Y	Y
830	HKT	M	11	0	First	11.9	10.6	-0.109244	Normal						WT		No	No	No				Y	Y
831	HKT	F	15	0	First	12.2	10.3	-0.155738	Normal		WT				WT		No	No	No				Y	Y
832	HKT	F	17	0	First	11.1	10.6	-0.045045	Normal		WT				WT		No	No	No				Y	Y
833	HKT	M	51	0	First	12.4	10.3	-0.169355	Normal						WT		No	No	No				Y	Y
834	HKT	M	52	0	First	12	12.6	0.05	Normal						WT		No	No	No				Y	Y
835	HKT	M	30	0	First	15.8	13	-0.177215	Normal						WT		No	No	No				Y	Y
836	HKT	M	31	0	First	15.3	14.6	-0.0457516	Normal						WT		No	No	No				Y	Y
837	HKT	F	50	0	First	13.2	11.9	-0.0984848	Normal		WT				WT		No	No	No				Y	Y
838	HKT	F	15	0	First	10.1	10.8	0.0693069	Normal		WT				WT		No	No	No				Y	Y
839	HKT	M	17	0	First	14	13.2	-0.0571429	Normal						WT		No	No	Yes				Y	Y
840	HKT	F	45	0	First	9.3	11.1	0.193548	Normal		HETEROZYGOTE				HETEROZYGOTE	7.37508							Y	Y
841	HKT	F	8	0	First	11.9	12.7	0.0672269	Normal		HETEROZYGOTE				HETEROZYGOTE		No	No	No				Y	Y
842	HKT	F	14	0	First	9.9	9.8	-0.010101	Normal		WT				WT		No	No	No				Y	Y

## Sheet: Dictionary
Variable	Explanation	Units/ Categories
ID_Recode	Re-assigned sequential participant code	1-842
Village	Village name	TPN/HKT
Sex	Gender	M/F
Age_Years	Age in years	0-70
Age_Months	For children <1y: age in months; for children 1-5years: months to be added to age in years	0-12
Primaquine_round	Primaquine treatment round number	1; 2; 3
First_Hb	First measure of Hb level during primaquine treatment round	g/dL
Second_Hb	Second measure of Hb level during primaquine treatment round	g/dL
Fractional_Hb_change	Fractional Hb change bewteen first and second Hb measure (see methods)
G6PD_FST	Diagnosis of G6PD deficiency by fluorescent spot test	Deficient/Normal
G6PD_FST_INTERMEDIATE	Only for "G6PD normal", report of intermediate fluorescence	Intermediate
G6PD_MAHIDOL	Genotyping for G6PD*Mahidol variant	Hemizygote; homozygote; heterozygote; WT
G6PD_CANTON	Genotyping for G6PD*Canton variant	Hemizygote; homozygote; heterozygote; WT
G6PD_VIANGCHAN	Genotyping for G6PD*Viangchan variant	Hemizygote; homozygote; heterozygote; WT
G6PD_CHINESE4	Genotyping for G6PD*Chinese4 variant	Hemizygote; homozygote; heterozygote; WT
G6PD_genotype_final	Final G6PD genotype (summary of all variants)	Hemi/homozygote; Heterozygote; WT
G6PD_activity	G6PD activity by spectrophotometry performed at steady state	IU/gHb
AE_BlackUrine	Reported Adverse Event of black urine	Yes/No
AE_Itchiness	Reported Adverse Event of itchiness	Yes/No
AE_Dizziness	Reported Adverse Event of dizziness	Yes/No
Hb_M0	Hb measure at M0 of population surveys	g/dL
Hb_M3	Hb measure at M3 of population surveys	g/dL
Hb_M6	Hb measure at M3 of population surveys	g/dL
Analysis_AEs	Data points included in the analyses of AEs	Yes/No
Analysis_DeltaHb	Data points included in the analyses of fractional Hb changes after primaquine treatment (see methods)	Yes/No
